# Supplementary material for: Structural Elucidation of Ivermectin Binding to α7nAChR and the Induced Channel Desensitization
Source: ACS Chem Neurosci. 2023 Feb 23;14(6):1156–65. doi: 10.1021/acschemneuro.2c00783 (PMC10020961; doi:10.1021/acschemneuro.2c00783)
Supplement: Supplementary file 2 — cn2c00783_si_002.xlsx [file cn2c00783_si_002.xlsx]

## Sheet: Fig3c
Figure 3c. Side view of the ion permeation pathway in the α7nAChR TMD+ICD in an IVM-induced desensitized state
(Arepresentative lowest energy structure)
Distance along with Pore (Å)	PoreRadius(Å)
-55	1.83281
-54.875	1.89274
-54.75	1.95471
-54.625	2.02123
-54.5	2.08986
-54.375	2.13101
-54.25	2.17254
-54.125	2.20258
-54	2.23602
-53.875	2.27386
-53.75	2.3153
-53.625	2.3602
-53.5	2.40849
-53.375	2.46063
-53.25	2.51503
-53.125	2.57145
-53	2.6308
-52.875	2.69604
-52.75	2.76107
-52.625	2.83053
-52.5	2.90034
-52.375	2.97363
-52.25	3.04895
-52.125	3.12676
-52	3.2064
-51.875	3.28762
-51.75	3.37066
-51.625	3.45575
-51.5	3.54227
-51.375	3.63071
-51.25	3.72057
-51.125	3.80857
-51	3.78399
-50.875	3.75371
-50.75	3.72608
-50.625	3.70107
-50.5	3.67696
-50.375	3.65759
-50.25	3.63871
-50.125	3.62588
-50	3.61582
-49.875	3.60855
-49.75	3.60366
-49.625	3.60092
-49.5	3.59948
-49.375	3.6042
-49.25	3.60912
-49.125	3.61938
-49	3.63101
-48.875	3.64637
-48.75	3.66352
-48.625	3.68365
-48.5	3.70654
-48.375	3.73245
-48.25	3.76098
-48.125	3.78992
-48	3.80197
-47.875	3.71708
-47.75	3.63373
-47.625	3.55379
-47.5	3.47427
-47.375	3.39645
-47.25	3.32043
-47.125	3.24632
-47	3.17424
-46.875	3.1043
-46.75	3.03646
-46.625	2.97044
-46.5	2.9068
-46.375	2.84549
-46.25	2.78676
-46.125	2.73117
-46	2.67778
-45.875	2.62811
-45.75	2.58144
-45.625	2.53759
-45.5	2.4967
-45.375	2.4584
-45.25	2.42322
-45.125	2.39315
-45	2.36342
-44.875	2.34008
-44.75	2.32012
-44.625	2.30384
-44.5	2.29095
-44.375	2.27961
-44.25	2.26758
-44.125	2.19523
-44	2.1246
-43.875	2.05737
-43.75	1.99062
-43.625	1.92965
-43.5	1.87171
-43.375	1.81676
-43.25	1.76531
-43.125	1.71751
-43	1.67351
-42.875	1.63412
-42.75	1.59682
-42.625	1.56534
-42.5	1.5382
-42.375	1.51461
-42.25	1.49543
-42.125	1.48263
-42	1.47277
-41.875	1.46864
-41.75	1.46788
-41.625	1.47329
-41.5	1.48342
-41.375	1.49834
-41.25	1.51786
-41.125	1.53956
-41	1.56571
-40.875	1.59814
-40.75	1.63478
-40.625	1.67591
-40.5	1.72048
-40.375	1.76874
-40.25	1.82017
-40.125	1.87508
-40	1.93335
-39.875	1.99477
-39.75	2.05924
-39.625	2.1272
-39.5	2.1972
-39.375	2.27002
-39.25	2.34532
-39.125	2.42304
-39	2.50298
-38.875	2.58461
-38.75	2.66824
-38.625	2.75421
-38.5	2.84195
-38.375	2.92351
-38.25	2.95555
-38.125	2.91042
-38	2.86538
-37.875	2.82699
-37.75	2.79167
-37.625	2.75813
-37.5	2.72667
-37.375	2.70161
-37.25	2.67698
-37.125	2.65662
-37	2.63909
-36.875	2.62514
-36.75	2.61448
-36.625	2.60633
-36.5	2.60153
-36.375	2.60313
-36.25	2.60825
-36.125	2.61507
-36	2.62462
-35.875	2.63932
-35.75	2.65668
-35.625	2.67779
-35.5	2.70225
-35.375	2.72955
-35.25	2.76009
-35.125	2.78847
-35	2.80429
-34.875	2.75321
-34.75	2.705
-34.625	2.65963
-34.5	2.6173
-34.375	2.57716
-34.25	2.54022
-34.125	2.50658
-34	2.47631
-33.875	2.45047
-33.75	2.42648
-33.625	2.40692
-33.5	2.39048
-33.375	2.378
-33.25	2.3692
-33.125	2.36506
-33	2.363
-32.875	2.36589
-32.75	2.37102
-32.625	2.38144
-32.5	2.39425
-32.375	2.41163
-32.25	2.43192
-32.125	2.45672
-32	2.48422
-31.875	2.51495
-31.75	2.54903
-31.625	2.58607
-31.5	2.6263
-31.375	2.67288
-31.25	2.71885
-31.125	2.76908
-31	2.82213
-30.875	2.87794
-30.75	2.9363
-30.625	2.99615
-30.5	3.05839
-30.375	3.12446
-30.25	3.19278
-30.125	3.26301
-30	3.33529
-29.875	3.39406
-29.75	3.43018
-29.625	3.39292
-29.5	3.35812
-29.375	3.32631
-29.25	3.29715
-29.125	3.27105
-29	3.24772
-28.875	3.22726
-28.75	3.20982
-28.625	3.19615
-28.5	3.1847
-28.375	3.17705
-28.25	3.17252
-28.125	3.13825
-28	3.09379
-27.875	3.04633
-27.75	2.99803
-27.625	2.95558
-27.5	2.91588
-27.375	2.87746
-27.25	2.84191
-27.125	2.81117
-27	2.78089
-26.875	2.75601
-26.75	2.73395
-26.625	2.71558
-26.5	2.70059
-26.375	2.68857
-26.25	2.67939
-26.125	2.67496
-26	2.67304
-25.875	2.6746
-25.75	2.67961
-25.625	2.68417
-25.5	2.67094
-25.375	2.60187
-25.25	2.53441
-25.125	2.46997
-25	2.4082
-24.875	2.34854
-24.75	2.29176
-24.625	2.23811
-24.5	2.18718
-24.375	2.14063
-24.25	2.09751
-24.125	2.05753
-24	2.0212
-23.875	1.98888
-23.75	1.96041
-23.625	1.93643
-23.5	1.9145
-23.375	1.89819
-23.25	1.8839
-23.125	1.87639
-23	1.87308
-22.875	1.87357
-22.75	1.87729
-22.625	1.88564
-22.5	1.8979
-22.375	1.91374
-22.25	1.93325
-22.125	1.9592
-22	1.98625
-21.875	2.01948
-21.75	2.05503
-21.625	2.09571
-21.5	2.13939
-21.375	2.18583
-21.25	2.23559
-21.125	2.28832
-21	2.34414
-20.875	2.40389
-20.75	2.46614
-20.625	2.53055
-20.5	2.59756
-20.375	2.66784
-20.25	2.74036
-20.125	2.81425
-20	2.89019
-19.875	2.96888
-19.75	3.04951
-19.625	3.13174
-19.5	3.21553
-19.375	3.29584
-19.25	3.37794
-19.125	3.44274
-19	3.50849
-18.875	3.57683
-18.75	3.64718
-18.625	3.71962
-18.5	3.79374
-18.375	3.86954
-18.25	3.94696
-18.125	4.02552
-18	4.10565
-17.875	4.1877
-17.75	4.27122
-17.625	4.35687
-17.5	4.44333
-17.375	4.53088
-17.25	4.61916
-17.125	4.70963
-17	4.79939
-16.875	4.89309
-16.75	4.98598
-16.625	5.08035
-16.5	5.1757
-16.375	5.27133
-16.25	5.36786
-16.125	5.46737
-16	5.56542
-15.875	5.66499
-15.75	5.76531
-15.625	5.86143
-15.5	5.92845
-15.375	5.98478
-15.25	6.04123
-15.125	6.09991
-15	6.16013
-14.875	6.22287
-14.75	6.28709
-14.625	6.3521
-14.5	6.4184
-14.375	6.48742
-14.25	6.55777
-14.125	6.62885
-14	6.70037
-13.875	6.76728
-13.75	6.83478
-13.625	6.85497
-13.5	6.87684
-13.375	6.90024
-13.25	6.92536
-13.125	6.95224
-13	6.97991
-12.875	7.01073
-12.75	7.04324
-12.625	7.07737
-12.5	7.11225
-12.375	7.14924
-12.25	7.18786
-12.125	7.22771
-12	7.26916
-11.875	7.31228
-11.75	7.35693
-11.625	7.40392
-11.5	7.45112
-11.375	7.50001
-11.25	7.55035
-11.125	7.6033
-11	7.65763
-10.875	7.71242
-10.75	7.76834
-10.625	7.82592
-10.5	7.88451
-10.375	7.94494
-10.25	8.00661
-10.125	8.06921
-10	8.13301
-9.875	8.19907
-9.75	8.26399
-9.625	8.33236
-9.5	8.39974
-9.375	8.46983
-9.25	8.53922
-9.125	8.61078
-9	8.68336
-8.875	8.75663
-8.75	8.83088
-8.625	8.90682
-8.5	8.98273
-8.375	9.06074
-8.25	9.13868
-8.125	9.21799
-8	9.29737
-7.875	9.37806
-7.75	9.45958
-7.625	9.54249
-7.5	9.62542
-7.375	9.70881
-7.25	9.79295
-7.125	9.87913
-7	9.96536
-6.875	10.0148
-6.75	10.0263
-6.625	9.96195
-6.5	9.89784
-6.375	9.81625
-6.25	9.73553
-6.125	9.65143
-6	9.56483
-5.875	9.47127
-5.75	9.37832
-5.625	9.28499
-5.5	9.1923
-5.375	9.10196
-5.25	9.0123
-5.125	8.92256
-5	8.83314
-4.875	8.74495
-4.75	8.65667
-4.625	8.56893
-4.5	8.48198
-4.375	8.39908
-4.25	8.31312
-4.125	8.22895
-4	8.14565
-3.875	8.06538
-3.75	7.98539
-3.625	7.90552
-3.5	7.82662
-3.375	7.74893
-3.25	7.67182
-3.125	7.5954
-3	7.52003
-2.875	7.42201
-2.75	7.31506
-2.625	7.20302
-2.5	7.09134
-2.375	6.97974
-2.25	6.86851
-2.125	6.75819
-2	6.64829
-1.875	6.53852
-1.75	6.4292
-1.625	6.3203
-1.5	6.21105
-1.375	6.10314
-1.25	5.99577
-1.125	5.88997
-1	5.78385
-0.875	5.67821
-0.75	5.57226
-0.625	5.4681
-0.5	5.36463
-0.375	5.26172
-0.25	5.15848
-0.125	5.05746
0	4.95727
0.125	4.85843
0.25	4.75934
0.375	4.66097
0.5	4.56357
0.625	4.46841
0.75	4.37382
0.875	4.27935
1	4.18589
1.125	4.09595
1.25	4.00525
1.375	3.91631
1.5	3.82879
1.625	3.74347
1.75	3.65971
1.875	3.57672
2	3.49545
2.125	3.41696
2.25	3.33948
2.375	3.26428
2.5	3.19023
2.625	3.12
2.75	3.05205
2.875	2.98572
3	2.92132
3.125	2.86025
3.25	2.80187
3.375	2.74614
3.5	2.69316
3.625	2.64339
3.75	2.59675
3.875	2.55328
4	2.51248
4.125	2.4758
4.25	2.44263
4.375	2.41295
4.5	2.38646
4.625	2.3645
4.75	2.34526
4.875	2.33122
5	2.31999
5.125	2.31292
5.25	2.30981
5.375	2.3114
5.5	2.31626
5.625	2.32518
5.75	2.33773
5.875	2.35456
6	2.37524
6.125	2.39957
6.25	2.4276
6.375	2.46019
6.5	2.4956
6.625	2.53429
6.75	2.57587
6.875	2.62168
7	2.66932
7.125	2.72071
7.25	2.77505
7.375	2.83303
7.5	2.89225
7.625	2.95588
7.75	3.02146
7.875	3.08944
8	3.15924
8.125	3.23137
8.25	3.30559
8.375	3.38179
8.5	3.45994
8.625	3.49115
8.75	3.4974
8.875	3.48815
9	3.4819
9.125	3.4781
9.25	3.47714
9.375	3.48132
9.5	3.48788
9.625	3.49737
9.75	3.50802
9.875	3.52426
10	3.5421
10.125	3.56417
10.25	3.5863
10.375	3.61454
10.5	3.64461
10.625	3.67768
10.75	3.7124
10.875	3.75022
11	3.79056
11.125	3.83414
11.25	3.87953
11.375	3.92811
11.5	3.97804
11.625	4.03151
11.75	4.08608
11.875	4.14396
12	4.20283
12.125	4.26494
12.25	4.32769
12.375	4.3929
12.5	4.46
12.625	4.52947
12.75	4.60069
12.875	4.67294
13	4.74684
13.125	4.8241
13.25	4.89907
13.375	4.97397
13.5	5.05038
13.625	5.09844
13.75	5.10961
13.875	5.07159
14	5.03564
14.125	5.00054
14.25	4.96756
14.375	4.93805
14.5	4.9107
14.625	4.88626
14.75	4.86408
14.875	4.84287
15	4.82392
15.125	4.80803
15.25	4.79405
15.375	4.78268
15.5	4.77324
15.625	4.76541
15.75	4.75994
15.875	4.7386
16	4.69938
16.125	4.60911
16.25	4.51985
16.375	4.43311
16.5	4.34769
16.625	4.2622
16.75	4.17802
16.875	4.09785
17	4.01684
17.125	3.93884
17.25	3.86134
17.375	3.78659
17.5	3.71368
17.625	3.64293
17.75	3.57269
17.875	3.50545
18	3.44006
18.125	3.37688
18.25	3.31597
18.375	3.25763
18.5	3.2012
18.625	3.14748
18.75	3.09581
18.875	3.04784
19	3.00188
19.125	2.95817
19.25	2.91706
19.375	2.88138
19.5	2.84879
19.625	2.81812
19.75	2.78958
19.875	2.76575
20	2.74521
20.125	2.72776
20.25	2.71307
20.375	2.70158
20.5	2.69352
20.625	2.69023
20.75	2.68899
20.875	2.69209
21	2.698
21.125	2.70862
21.25	2.72203
21.375	2.73838
21.5	2.7581
21.625	2.78165
21.75	2.80847
21.875	2.83846
22	2.87095
22.125	2.90724
22.25	2.94463
22.375	2.98736
22.5	3.03292
22.625	3.08049
22.75	3.13075
22.875	3.1837
23	3.23859
23.125	3.29674
23.25	3.35668
23.375	3.40585
23.5	3.45606
23.625	3.49534
23.75	3.53725
23.875	3.58076
24	3.62608
24.125	3.67499
24.25	3.7237
24.375	3.77804
24.5	3.83379
24.625	3.89111
24.75	3.95029
24.875	4.01146
25	4.07464
25.125	4.14129
25.25	4.20695
25.375	4.27778
25.5	4.34955
25.625	4.4227
25.75	4.49743
25.875	4.57292
26	4.64995
26.125	4.71688
26.25	4.77589
26.375	4.79162
26.5	4.80899
26.625	4.81395
26.75	4.82126
26.875	4.82993
27	4.84094
27.125	4.85526
27.25	4.87185
27.375	4.88948
27.5	4.90939
27.625	4.93341
27.75	4.95821
27.875	4.9325
28	4.90438
28.125	4.84944
28.25	4.79641
28.375	4.74597
28.5	4.69674
28.625	4.64989
28.75	4.60432
28.875	4.5623
29	4.52196
29.125	4.48464
29.25	4.44898
29.375	4.41573
29.5	4.38483
29.625	4.35548
29.75	4.32854
29.875	4.30553
30	4.28399
30.125	4.26411
30.25	4.24674
30.375	4.23345
30.5	4.22273
30.625	4.21393
30.75	4.20762
30.875	4.20354
31	4.20207
31.125	4.20514
31.25	4.21018
31.375	4.21636
31.5	4.22512
31.625	4.23757
31.75	4.25258
31.875	4.26964
32	4.28922
32.125	4.3111
32.25	4.33543
32.375	4.36264
32.5	4.39156
32.625	4.42331
32.75	4.4574
32.875	4.49305
33	4.53
33.125	4.57253
33.25	4.61697
33.375	4.6619
33.5	4.70893
33.625	4.75859
33.75	4.81024
33.875	4.86313
34	4.91792
34.125	4.97485
34.25	5.03359
34.375	5.09508
34.5	5.15642
34.625	5.221
34.75	5.28631
34.875	5.32391
35	5.33529
35.125	5.26216
35.25	5.18946
35.375	5.12081
35.5	5.05339
35.625	4.98715
35.75	4.92149
35.875	4.85883
36	4.79792
36.125	4.73838
36.25	4.68075
36.375	4.6251
36.5	4.57132
36.625	4.52023
36.75	4.47128
36.875	4.42413
37	4.37922
37.125	4.33704
37.25	4.29721
37.375	4.2598
37.5	4.22423
37.625	4.19141
37.75	4.16111
37.875	4.13458
38	4.10815
38.125	4.08623
38.25	4.06697
38.375	4.04941
38.5	4.03452
38.625	4.02369
38.75	4.01388
38.875	4.00813
39	4.00341
39.125	4.0037
39.25	4.00609
39.375	4.00988
39.5	4.01644
39.625	4.02452
39.75	4.03527
39.875	4.0512
40	4.06663
40.125	4.08732
40.25	4.11066
40.375	4.1364
40.5	4.1641
40.625	4.19403
40.75	4.22586
40.875	4.26097
41	4.29814
41.125	4.33797
41.25	4.38014
41.375	4.42469
41.5	4.47112
41.625	4.51981
41.75	4.57054
41.875	4.62308
42	4.67767
42.125	4.73529
42.25	4.79419
42.375	4.85486
42.5	4.91737
42.625	4.9817
42.75	5.04765
42.875	5.11633
43	5.18628
43.125	5.25756
43.25	5.32988
43.375	5.40407
43.5	5.47969
43.625	5.55652
43.75	5.63456
43.875	5.71325
44	5.79322
44.125	5.87587
44.25	5.95957
44.375	6.04372
44.5	6.12898
44.625	6.21649
44.75	6.30273
44.875	6.39181
45	6.48104
45.125	6.57143
45.25	6.66272
45.375	6.75499
45.5	6.84786
45.625	6.94229
45.75	7.0375
45.875	7.13354
46	7.22952
46.125	7.32599
46.25	7.42267
46.375	7.52125
46.5	7.62004
46.625	7.72015
46.75	7.82037
46.875	7.92157
47	8.0228
47.125	8.12506
47.25	8.22702
47.375	8.33037
47.5	8.43417
47.625	8.53777
47.75	8.64171
47.875	8.74726
48	8.85248
48.125	8.95832
48.25	9.0644
48.375	9.17066
48.5	9.27731
48.625	9.38499
48.75	9.49303
48.875	9.60146
49	9.70882
49.125	9.81862
49.25	9.92633
49.375	10.0366
49.5	10.1472
49.625	10.2572
49.75	10.3671
49.875	10.478
50	10.5891
50.125	10.6999
50.25	10.811
50.375	10.9221
50.5	11.0326
50.625	11.1468
50.75	11.2602
50.875	11.3733
51	11.4863
51.125	11.5997
51.25	11.713
51.375	11.8266
51.5	11.9404
51.625	12.0541
51.75	12.168
51.875	12.2831
52	12.3974
52.125	12.5126
52.25	12.6271
52.375	12.7426
52.5	12.8582
52.625	12.9734
52.75	13.0885
52.875	13.2048
53	13.3208
53.125	13.437
53.25	13.5534
53.375	13.6694
53.5	13.7857
53.625	13.9025
53.75	14.0193
53.875	14.1367
54	14.2531
54.125	14.3707
54.25	14.4877
54.375	14.6055
54.5	14.7232
54.625	14.84
54.75	14.9569
54.875	15.0736
55	15.1903
55.125	15.3071
55.25	15.4236
55.375	15.5405
55.5	15.6575
55.625	15.7742
55.75	15.8911
55.875	16.0086
56	16.1262
56.125	16.244
56.25	16.3618
56.375	16.4788
56.5	16.5958
56.625	16.7132
56.75	16.8306
56.875	16.9484
57	17.0653
57.125	17.1822
57.25	17.299
57.375	17.4152
57.5	17.5316
57.625	17.6483
57.75	17.7649
57.875	17.8819
58	17.9988
58.125	18.1162
58.25	18.2333
58.375	18.3508
58.5	18.4679
58.625	18.5853
58.75	18.7023
58.875	18.8205
59	18.9387
59.125	19.0564
59.25	19.174
59.375	19.2921
59.5	19.4102
59.625	19.5236
59.75	19.6366
59.875	19.7499
60	19.8633
60.125	19.9758
60.25	20.0883
60.375	20.2017
60.5	20.3152
60.625	20.4274
60.75	20.5397
60.875	20.6488
61	20.7572
61.125	20.8641
61.25	20.9712
61.375	21.0784
61.5	21.1857
61.625	21.2892
61.75	21.3928
61.875	21.4962
62	21.5998
62.125	21.7039
62.25	21.8081
62.375	21.9123
62.5	22.0167
62.625	22.1213
62.75	22.226
62.875	22.3315
63	22.437
63.125	22.5424
63.25	22.648
63.375	22.7534
63.5	22.8587
63.625	22.9626
63.75	23.0664
63.875	23.1686
64	23.2704
64.125	23.3726
64.25	23.4749
64.375	23.5766
64.5	23.6785
64.625	23.7812
64.75	23.8838
64.875	23.9867
65	24.0898
65.125	24.1935
65.25	24.2975
65.375	24.4008
65.5	24.5043
65.625	24.6085
65.75	24.7129
65.875	24.8178
66	24.9229
66.125	25.0277
66.25	25.1321
66.375	25.2376
66.5	25.3425
66.625	25.4483
66.75	25.5542
66.875	25.6603
67	25.7657
67.125	25.8723
67.25	25.9779
67.375	26.0848
67.5	26.1915
67.625	26.2985
67.75	26.4051
67.875	26.5121
68	26.6191
68.125	26.7271
68.25	26.8348
68.375	26.9425
68.5	27.0501
68.625	27.1582
68.75	27.2663
68.875	27.3745
69	27.4829
69.125	27.5914
69.25	27.6992
69.375	27.8069
69.5	27.9147
69.625	28.026
69.75	28.1354
69.875	28.2447
70	28.3542
70.125	28.4634
70.25	28.5727
70.375	28.6834
70.5	28.7932
70.625	28.9032
70.75	29.0134
70.875	29.1236
71	29.2336
71.125	29.3438
71.25	29.4542
71.375	29.5653
71.5	29.6764
71.625	29.7875
71.75	29.8987
71.875	30.009
72	30.1194
72.125	30.2275
72.25	30.3357
72.375	30.4429
72.5	30.5501
72.625	30.6563
72.75	30.7619
72.875	30.869
73	30.9758
73.125	31.0832
73.25	31.1905
73.375	31.2977
73.5	31.4046
73.625	31.5122
73.75	31.6185
73.875	31.7279
74	31.8351
74.125	31.9424
74.25	32.0498
74.375	32.1574
74.5	32.2651
74.625	32.3746
74.75	32.4843
74.875	32.5935
75	32.702

## Sheet: Fig3d_FigS12
Supplementary Figure XX. Pore profile comparisons of the desensitized α7nAChR TMD+ICD with other Cys-loop receptors.
PDB	8F4V		7RPM				7KOQ			7EKP			6PV7			6DG7
	α7nAChR TMD+ICD + IVM		α7nAChR TMD+ICD				α7nAChR+EPI			α7nAChR+EVP			α3β4nAChR + Nicotine			5HT3AR + Serotonin
Distance along with Pore (Å)	PoreRadius(Å)	SD (Å)	PoreRadius(Å)	SD (Å)		Distance along with Pore (Å)	PoreRadius(Å)		Distance along with Pore (Å)	PoreRadius(Å)		Distance along with Pore (Å)	PoreRadius(Å)		Distance along with Pore (Å)	PoreRadius(Å)
-55	2.00884	0.409132	2.23938	0.752856		-98	49.7899		-73.75	42.7927		-80.25	46.9573		-99.25	49.9167
-54.875	2.02659	0.411747	2.28005	0.773923		-97.875	49.6665		-73.625	39.6905		-80.125	43.9461		-99.125	49.7939
-54.75	2.0473	0.41706	2.3234	0.795653		-97.75	49.5431		-73.5	36.8462		-80	41.2497		-99	49.6711
-54.625	2.07258	0.425073	2.36922	0.817767		-97.625	49.4196		-73.375	34.235		-79.875	39.2101		-98.875	49.5502
-54.5	2.10107	0.435319	2.41422	0.839727		-97.5	49.2961		-73.25	31.5627		-79.75	36.905		-98.75	49.4287
-54.375	2.13054	0.448466	2.45918	0.862959		-97.375	49.1726		-73.125	29.9621		-79.625	34.1187		-98.625	49.3071
-54.25	2.16085	0.463257	2.50472	0.886571		-97.25	49.0488		-73	28.5996		-79.5	31.7317		-98.5	49.185
-54.125	2.19356	0.47929	2.55178	0.909941		-97.125	48.9256		-72.875	27.6598		-79.375	30.6638		-98.375	49.0617
-54	2.22792	0.496704	2.60152	0.932778		-97	48.8022		-72.75	26.9226		-79.25	29.7219		-98.25	48.9383
-53.875	2.26347	0.516254	2.65249	0.952817		-96.875	48.6784		-72.625	26.2858		-79.125	28.6296		-98.125	48.8178
-53.75	2.29941	0.536618	2.70021	0.966803		-96.75	48.5546		-72.5	25.8692		-79	28.01		-98	48.6973
-53.625	2.33928	0.556788	2.74512	0.971327		-96.625	48.4313		-72.375	25.5931		-78.875	27.83		-97.875	48.5756
-53.5	2.38205	0.5767	2.79243	0.976425		-96.5	48.3081		-72.25	25.3752		-78.75	27.721		-97.75	48.4536
-53.375	2.42827	0.596863	2.84302	0.982286		-96.375	48.1847		-72.125	25.0703		-78.625	27.5983		-97.625	48.3318
-53.25	2.47731	0.616296	2.89561	0.988764		-96.25	48.0611		-72	24.9864		-78.5	27.4756		-97.5	48.21
-53.125	2.52816	0.635776	2.947	0.987537		-96.125	47.9379		-71.875	24.8626		-78.375	27.3515		-97.375	48.0879
-53	2.58154	0.654839	2.99412	0.977399		-96	47.8141		-71.75	24.7389		-78.25	27.2269		-97.25	47.9658
-52.875	2.63737	0.673001	3.04077	0.963093		-95.875	47.6909		-71.625	24.6152		-78.125	27.1055		-97.125	47.8443
-52.75	2.6954	0.690704	3.08217	0.938327		-95.75	47.5677		-71.5	24.4915		-78	26.9809		-97	47.7227
-52.625	2.74661	0.694154	3.11578	0.901607		-95.625	47.4441		-71.375	24.3669		-77.875	26.8606		-96.875	47.6012
-52.5	2.79766	0.695208	3.15112	0.866498		-95.5	47.3205		-71.25	24.2415		-77.75	26.7392		-96.75	47.4794
-52.375	2.84537	0.685281	3.18655	0.83237		-95.375	47.1971		-71.125	24.1195		-77.625	26.6179		-96.625	47.3574
-52.25	2.88876	0.6666	3.21307	0.793732		-95.25	47.0737		-71	23.9969		-77.5	26.4964		-96.5	47.2351
-52.125	2.92568	0.638041	3.23645	0.755662		-95.125	46.9506		-70.875	23.8732		-77.375	26.3739		-96.375	47.1138
-52	2.96435	0.611508	3.2614	0.721121		-95	46.8274		-70.75	23.7496		-77.25	26.2515		-96.25	46.9925
-51.875	3.00587	0.586805	3.28702	0.692604		-94.875	46.7042		-70.625	23.626		-77.125	26.13		-96.125	46.871
-51.75	3.04476	0.560089	3.31437	0.668576		-94.75	46.5806		-70.5	23.5024		-77	26.0085		-96	46.7496
-51.625	3.08109	0.530927	3.32559	0.641509		-94.625	46.4573		-70.375	23.3789		-76.875	25.8859		-95.875	46.6275
-51.5	3.11677	0.503446	3.33543	0.617329		-94.5	46.3341		-70.25	23.2553		-76.75	25.7634		-95.75	46.5055
-51.375	3.15057	0.476524	3.33588	0.59656		-94.375	46.2108		-70.125	23.1319		-76.625	25.6374		-95.625	46.3842
-51.25	3.18549	0.454398	3.33416	0.577583		-94.25	46.0875		-70	23.0083		-76.5	25.5107		-95.5	46.2629
-51.125	3.21771	0.438324	3.32992	0.575985		-94.125	45.9641		-69.875	22.8838		-76.375	25.394		-95.375	46.1415
-51	3.24047	0.416417	3.32282	0.576092		-94	45.8407		-69.75	22.7592		-76.25	25.2776		-95.25	46.0201
-50.875	3.2616	0.395166	3.30318	0.562063		-93.875	45.7176		-69.625	22.6369		-76.125	25.1547		-95.125	45.8987
-50.75	3.27968	0.37328	3.28387	0.548278		-93.75	45.5944		-69.5	22.5147		-76	25.0316		-95	45.7774
-50.625	3.29614	0.354239	3.26487	0.533574		-93.625	45.4712		-69.375	22.3911		-75.875	24.9117		-94.875	45.6559
-50.5	3.3141	0.340428	3.24828	0.521951		-93.5	45.3479		-69.25	22.2675		-75.75	24.7919		-94.75	45.5344
-50.375	3.32746	0.324286	3.23457	0.513973		-93.375	45.2247		-69.125	22.1435		-75.625	24.6707		-94.625	45.413
-50.25	3.34028	0.310165	3.22273	0.508907		-93.25	45.1015		-69	22.0195		-75.5	24.5497		-94.5	45.2915
-50.125	3.35319	0.297075	3.20769	0.502534		-93.125	44.9784		-68.875	21.897		-75.375	24.4285		-94.375	45.1701
-50	3.36266	0.279221	3.19512	0.498471		-93	44.8553		-68.75	21.7745		-75.25	24.3074		-94.25	45.0487
-49.875	3.36989	0.265902	3.17848	0.492601		-92.875	44.7321		-68.625	21.6512		-75.125	24.1863		-94.125	44.9274
-49.75	3.37812	0.257919	3.16389	0.487746		-92.75	44.609		-68.5	21.5278		-75	24.0652		-94	44.806
-49.625	3.388	0.25629	3.15306	0.485095		-92.625	44.4858		-68.375	21.4046		-74.875	23.9444		-93.875	44.6848
-49.5	3.39619	0.25192	3.14469	0.484027		-92.5	44.3626		-68.25	21.2814		-74.75	23.8235		-93.75	44.5635
-49.375	3.40124	0.245082	3.1397	0.48468		-92.375	44.2395		-68.125	21.1582		-74.625	23.7027		-93.625	44.4423
-49.25	3.4086	0.243487	3.1372	0.486969		-92.25	44.1164		-68	21.035		-74.5	23.5818		-93.5	44.321
-49.125	3.41879	0.246321	3.13665	0.487902		-92.125	43.9934		-67.875	20.9119		-74.375	23.4606		-93.375	44.2002
-49	3.43083	0.253532	3.1366	0.486824		-92	43.8704		-67.75	20.7889		-74.25	23.3395		-93.25	44.079
-48.875	3.44303	0.264204	3.13803	0.483648		-91.875	43.7473		-67.625	20.6657		-74.125	23.2205		-93.125	43.9575
-48.75	3.4515	0.278076	3.14078	0.482776		-91.75	43.6242		-67.5	20.5425		-74	23.101		-93	43.8357
-48.625	3.45074	0.28504	3.13481	0.481556		-91.625	43.501		-67.375	20.4195		-73.875	22.9811		-92.875	43.7151
-48.5	3.45233	0.296138	3.12618	0.480791		-91.5	43.3779		-67.25	20.2964		-73.75	22.8609		-92.75	43.5944
-48.375	3.44985	0.298574	3.11859	0.482211		-91.375	43.255		-67.125	20.1734		-73.625	22.7408		-92.625	43.4734
-48.25	3.44943	0.305508	3.11266	0.488354		-91.25	43.1321		-67	20.0504		-73.5	22.6204		-92.5	43.3523
-48.125	3.43991	0.308027	3.10642	0.493881		-91.125	43.0091		-66.875	19.9271		-73.375	22.5008		-92.375	43.231
-48	3.42721	0.313162	3.10236	0.504762		-91	42.8861		-66.75	19.8037		-73.25	22.3813		-92.25	43.1097
-47.875	3.40372	0.30819	3.08447	0.515629		-90.875	42.7629		-66.625	19.6812		-73.125	22.2535		-92.125	42.9892
-47.75	3.37492	0.30666	3.05234	0.523691		-90.75	42.6398		-66.5	19.5589		-73	22.1261		-92	42.8687
-47.625	3.34438	0.312746	3.01207	0.525682		-90.625	42.517		-66.375	19.4361		-72.875	22.0144		-91.875	42.7476
-47.5	3.31233	0.319066	2.97379	0.531833		-90.5	42.3941		-66.25	19.3133		-72.75	21.9033		-91.75	42.6264
-47.375	3.26775	0.324804	2.93467	0.535541		-90.375	42.2711		-66.125	19.19		-72.625	21.7839		-91.625	42.5058
-47.25	3.21602	0.329149	2.89335	0.53727		-90.25	42.1482		-66	19.0668		-72.5	21.6645		-91.5	42.3846
-47.125	3.16182	0.338249	2.84664	0.535287		-90.125	42.0252		-65.875	18.9445		-72.375	21.5449		-91.375	42.2643
-47	3.10956	0.349897	2.79159	0.527451		-90	41.9022		-65.75	18.8222		-72.25	21.4254		-91.25	42.1434
-46.875	3.05442	0.357196	2.73231	0.512099		-89.875	41.7795		-65.625	18.6995		-72.125	21.307		-91.125	42.0226
-46.75	2.99854	0.364458	2.67053	0.49491		-89.75	41.6568		-65.5	18.5768		-72	21.1887		-91	41.9018
-46.625	2.94361	0.371683	2.60793	0.475342		-89.625	41.534		-65.375	18.4542		-71.875	21.0683		-90.875	41.7812
-46.5	2.88251	0.363368	2.5475	0.455651		-89.5	41.4113		-65.25	18.3316		-71.75	20.9468		-90.75	41.6606
-46.375	2.82455	0.3559	2.49046	0.436364		-89.375	41.2884		-65.125	18.2091		-71.625	20.8314		-90.625	41.5399
-46.25	2.76602	0.347973	2.43595	0.417453		-89.25	41.1656		-65	18.0866		-71.5	20.7149		-90.5	41.4191
-46.125	2.7082	0.33967	2.3842	0.39885		-89.125	41.043		-64.875	17.9641		-71.375	20.5968		-90.375	41.2982
-46	2.65283	0.331771	2.33475	0.380294		-89	40.9203		-64.75	17.8414		-71.25	20.4789		-90.25	41.1772
-45.875	2.6006	0.324634	2.28526	0.358128		-88.875	40.7976		-64.625	17.7192		-71.125	20.3611		-90.125	41.057
-45.75	2.55091	0.317881	2.23834	0.336273		-88.75	40.6748		-64.5	17.5968		-71	20.2434		-90	40.9367
-45.625	2.50458	0.312095	2.19504	0.315312		-88.625	40.5521		-64.375	17.4746		-70.875	20.1256		-89.875	40.8159
-45.5	2.46071	0.306781	2.15469	0.295447		-88.5	40.4293		-64.25	17.3523		-70.75	20.0078		-89.75	40.6952
-45.375	2.41525	0.294288	2.11801	0.276695		-88.375	40.3067		-64.125	17.23		-70.625	19.8905		-89.625	40.575
-45.25	2.37248	0.281399	2.08446	0.259635		-88.25	40.1838		-64	17.1076		-70.5	19.7728		-89.5	40.4549
-45.125	2.33249	0.26732	2.05237	0.245491		-88.125	40.0613		-63.875	16.9855		-70.375	19.6559		-89.375	40.3344
-45	2.29427	0.253213	2.01201	0.234591		-88	39.9386		-63.75	16.8635		-70.25	19.5387		-89.25	40.2139
-44.875	2.25723	0.240059	1.97454	0.225242		-87.875	39.8162		-63.625	16.7412		-70.125	19.4214		-89.125	40.0938
-44.75	2.2232	0.227524	1.94035	0.217678		-87.75	39.6935		-63.5	16.6189		-70	19.3041		-89	39.9735
-44.625	2.19339	0.216656	1.90561	0.214068		-87.625	39.5709		-63.375	16.4972		-69.875	19.1854		-88.875	39.8533
-44.5	2.16665	0.206941	1.86905	0.214734		-87.5	39.4483		-63.25	16.3746		-69.75	19.0668		-88.75	39.733
-44.375	2.13619	0.209537	1.83087	0.218347		-87.375	39.3257		-63.125	16.2531		-69.625	18.9524		-88.625	39.6129
-44.25	2.10562	0.217473	1.79352	0.221763		-87.25	39.2033		-63	16.1313		-69.5	18.8383		-88.5	39.4926
-44.125	2.07074	0.222661	1.74877	0.222946		-87.125	39.0807		-62.875	16.0095		-69.375	18.7213		-88.375	39.3721
-44	2.03899	0.231092	1.70468	0.223898		-87	38.9581		-62.75	15.8877		-69.25	18.6044		-88.25	39.2512
-43.875	2.00561	0.240604	1.66121	0.223509		-86.875	38.8358		-62.625	15.7661		-69.125	18.4896		-88.125	39.1317
-43.75	1.97119	0.251126	1.61416	0.223078		-86.75	38.7134		-62.5	15.6437		-69	18.3749		-88	39.0121
-43.625	1.93245	0.263147	1.56981	0.223703		-86.625	38.5909		-62.375	15.5224		-68.875	18.2594		-87.875	38.8922
-43.5	1.89485	0.277209	1.52873	0.226788		-86.5	38.4686		-62.25	15.4007		-68.75	18.144		-87.75	38.7723
-43.375	1.85672	0.291192	1.48638	0.226937		-86.375	38.3462		-62.125	15.2791		-68.625	18.0292		-87.625	38.6523
-43.25	1.82151	0.306763	1.44132	0.219314		-86.25	38.2238		-62	15.1576		-68.5	17.9144		-87.5	38.5321
-43.125	1.78389	0.317374	1.3925	0.202283		-86.125	38.1014		-61.875	15.0365		-68.375	17.7993		-87.375	38.412
-43	1.7454	0.325858	1.34702	0.184787		-86	37.9791		-61.75	14.9154		-68.25	17.6841		-87.25	38.2917
-42.875	1.70454	0.320708	1.30676	0.166309		-85.875	37.8567		-61.625	14.7938		-68.125	17.5695		-87.125	38.1719
-42.75	1.66308	0.309338	1.26991	0.147011		-85.75	37.7343		-61.5	14.6723		-68	17.4542		-87	38.0521
-42.625	1.62182	0.293283	1.23839	0.128239		-85.625	37.6121		-61.375	14.5512		-67.875	17.3412		-86.875	37.9328
-42.5	1.5825	0.275141	1.21095	0.110164		-85.5	37.4899		-61.25	14.4302		-67.75	17.2279		-86.75	37.8128
-42.375	1.54727	0.256545	1.18884	0.0932376		-85.375	37.3679		-61.125	14.3092		-67.625	17.1136		-86.625	37.6934
-42.25	1.51589	0.238184	1.17091	0.0788577		-85.25	37.2458		-61	14.1882		-67.5	16.9996		-86.5	37.5739
-42.125	1.48922	0.220123	1.15837	0.0690114		-85.125	37.1235		-60.875	14.0673		-67.375	16.887		-86.375	37.4539
-42	1.4669	0.202671	1.15048	0.0660729		-85	37.0012		-60.75	13.9463		-67.25	16.7739		-86.25	37.3339
-41.875	1.44899	0.186532	1.14809	0.0710836		-84.875	36.8791		-60.625	13.8256		-67.125	16.661		-86.125	37.215
-41.75	1.43535	0.171917	1.15031	0.0823834		-84.75	36.7571		-60.5	13.7049		-67	16.5477		-86	37.0953
-41.625	1.42687	0.159823	1.15793	0.0976939		-84.625	36.635		-60.375	13.5844		-66.875	16.4355		-85.875	36.9759
-41.5	1.42236	0.150829	1.16996	0.115401		-84.5	36.5129		-60.25	13.4635		-66.75	16.3236		-85.75	36.8565
-41.375	1.42273	0.14544	1.18778	0.134359		-84.375	36.3906		-60.125	13.3431		-66.625	16.2116		-85.625	36.737
-41.25	1.42722	0.144393	1.2099	0.153722		-84.25	36.2683		-60	13.2227		-66.5	16.0998		-85.5	36.6175
-41.125	1.4368	0.147847	1.23714	0.173142		-84.125	36.1463		-59.875	13.1023		-66.375	15.988		-85.375	36.4977
-41	1.45037	0.155271	1.26871	0.192493		-84	36.0243		-59.75	12.9819		-66.25	15.8764		-85.25	36.378
-40.875	1.4693	0.165617	1.30542	0.211182		-83.875	35.9026		-59.625	12.862		-66.125	15.765		-85.125	36.2593
-40.75	1.49161	0.178962	1.34595	0.229462		-83.75	35.7809		-59.5	12.7416		-66	15.6539		-85	36.1406
-40.625	1.51886	0.193964	1.39117	0.24711		-83.625	35.6589		-59.375	12.6218		-65.875	15.5434		-84.875	36.0213
-40.5	1.54978	0.210411	1.44004	0.264198		-83.5	35.537		-59.25	12.502		-65.75	15.4332		-84.75	35.9019
-40.375	1.58554	0.227151	1.4934	0.280351		-83.375	35.4151		-59.125	12.3821		-65.625	15.322		-84.625	35.7827
-40.25	1.62449	0.244699	1.54996	0.295622		-83.25	35.2931		-59	12.2622		-65.5	15.2111		-84.5	35.6632
-40.125	1.66844	0.262187	1.61046	0.310685		-83.125	35.1714		-58.875	12.1425		-65.375	15.1022		-84.375	35.5442
-40	1.71572	0.279511	1.67401	0.32461		-83	35.0497		-58.75	12.0229		-65.25	14.9932		-84.25	35.4253
-39.875	1.76673	0.296762	1.74135	0.338166		-82.875	34.928		-58.625	11.9034		-65.125	14.8844		-84.125	35.3065
-39.75	1.82087	0.313432	1.81147	0.351029		-82.75	34.8063		-58.5	11.7837		-65	14.7755		-84	35.1876
-39.625	1.87859	0.329624	1.88483	0.362753		-82.625	34.684		-58.375	11.665		-64.875	14.667		-83.875	35.0692
-39.5	1.9393	0.345238	1.96032	0.373831		-82.5	34.5618		-58.25	11.5462		-64.75	14.558		-83.75	34.95
-39.375	2.00358	0.360415	2.0361	0.384703		-82.375	34.4404		-58.125	11.427		-64.625	14.4505		-83.625	34.8313
-39.25	2.0704	0.375157	2.10967	0.396885		-82.25	34.319		-58	11.3079		-64.5	14.3425		-83.5	34.7126
-39.125	2.1406	0.389159	2.17836	0.398245		-82.125	34.1969		-57.875	11.189		-64.375	14.2347		-83.375	34.5941
-39	2.21303	0.40246	2.24652	0.398352		-82	34.0747		-57.75	11.0702		-64.25	14.1272		-83.25	34.4755
-38.875	2.27509	0.396953	2.31047	0.390921		-81.875	33.9538		-57.625	10.9517		-64.125	14.021		-83.125	34.3569
-38.75	2.33426	0.38578	2.37008	0.379249		-81.75	33.8331		-57.5	10.8333		-64	13.9151		-83	34.2383
-38.625	2.39143	0.372686	2.42663	0.365464		-81.625	33.7115		-57.375	10.7152		-63.875	13.8085		-82.875	34.1194
-38.5	2.44692	0.36095	2.47784	0.35057		-81.5	33.59		-57.25	10.5973		-63.75	13.7022		-82.75	34.0006
-38.375	2.49822	0.345936	2.50334	0.314136		-81.375	33.4685		-57.125	10.4792		-63.625	13.5971		-82.625	33.882
-38.25	2.54254	0.324659	2.5296	0.284917		-81.25	33.347		-57	10.3612		-63.5	13.4918		-82.5	33.7631
-38.125	2.57457	0.290896	2.5518	0.264569		-81.125	33.2256		-56.875	10.2436		-63.375	13.388		-82.375	33.6456
-38	2.60869	0.264857	2.57574	0.255794		-81	33.104		-56.75	10.1261		-63.25	13.2842		-82.25	33.5275
-37.875	2.62955	0.230586	2.59262	0.251297		-80.875	32.9824		-56.625	10.0085		-63.125	13.1804		-82.125	33.4094
-37.75	2.6483	0.201382	2.60721	0.255191		-80.75	32.8608		-56.5	9.891		-63	13.0767		-82	33.2906
-37.625	2.66027	0.16927	2.60826	0.251537		-80.625	32.7397		-56.375	9.77407		-62.875	12.9738		-81.875	33.1724
-37.5	2.6643	0.136231	2.60455	0.246348		-80.5	32.6187		-56.25	9.65727		-62.75	12.8712		-81.75	33.0542
-37.375	2.66952	0.113041	2.60196	0.241951		-80.375	32.4974		-56.125	9.54075		-62.625	12.769		-81.625	32.9366
-37.25	2.67711	0.109379	2.59546	0.234882		-80.25	32.3762		-56	9.42353		-62.5	12.6667		-81.5	32.819
-37.125	2.68679	0.125214	2.58963	0.226097		-80.125	32.2551		-55.875	9.30757		-62.375	12.5646		-81.375	32.7005
-37	2.6864	0.141087	2.58424	0.21849		-80	32.134		-55.75	9.19182		-62.25	12.4623		-81.25	32.582
-36.875	2.67045	0.134217	2.58146	0.213052		-79.875	32.0129		-55.625	9.07559		-62.125	12.363		-81.125	32.4647
-36.75	2.65459	0.123231	2.5815	0.210357		-79.75	31.8918		-55.5	8.95957		-62	12.2634		-81	32.3473
-36.625	2.64193	0.114127	2.58533	0.210591		-79.625	31.7704		-55.375	8.84429		-61.875	12.1634		-80.875	32.2292
-36.5	2.63235	0.107317	2.59186	0.213529		-79.5	31.649		-55.25	8.72907		-61.75	12.0638		-80.75	32.1109
-36.375	2.62711	0.10273	2.59806	0.213966		-79.375	31.528		-55.125	8.61403		-61.625	11.9661		-80.625	31.994
-36.25	2.625	0.101377	2.59844	0.204337		-79.25	31.407		-55	8.49916		-61.5	11.8672		-80.5	31.8771
-36.125	2.62613	0.10334	2.60148	0.194572		-79.125	31.2864		-54.875	8.38489		-61.375	11.7703		-80.375	31.7593
-36	2.63035	0.108319	2.60724	0.187773		-79	31.1659		-54.75	8.27032		-61.25	11.6726		-80.25	31.6415
-35.875	2.6386	0.115419	2.61649	0.183967		-78.875	31.0449		-54.625	8.15563		-61.125	11.5764		-80.125	31.5243
-35.75	2.6497	0.124596	2.62644	0.179928		-78.75	30.924		-54.5	8.04119		-61	11.4803		-80	31.4068
-35.625	2.65542	0.123774	2.62848	0.169138		-78.625	30.8028		-54.375	7.92813		-60.875	11.3852		-79.875	31.2891
-35.5	2.65886	0.128171	2.63188	0.160637		-78.5	30.6817		-54.25	7.81539		-60.75	11.2902		-79.75	31.1714
-35.375	2.65605	0.131228	2.6371	0.156929		-78.375	30.5614		-54.125	7.70246		-60.625	11.1956		-79.625	31.0551
-35.25	2.65091	0.133986	2.63648	0.152062		-78.25	30.4413		-54	7.58985		-60.5	11.1016		-79.5	30.9378
-35.125	2.64213	0.130821	2.63196	0.152955		-78.125	30.3206		-53.875	7.47745		-60.375	11.0085		-79.375	30.8208
-35	2.63102	0.127097	2.62577	0.160579		-78	30.1999		-53.75	7.36539		-60.25	10.9153		-79.25	30.7037
-34.875	2.61789	0.123308	2.62097	0.17366		-77.875	30.0794		-53.625	7.25424		-60.125	10.8237		-79.125	30.5872
-34.75	2.60728	0.126953	2.61854	0.191349		-77.75	29.959		-53.5	7.14288		-60	10.7323		-79	30.4706
-34.625	2.60018	0.137752	2.6109	0.194026		-77.625	29.8383		-53.375	7.03168		-59.875	10.642		-78.875	30.3537
-34.5	2.59402	0.152915	2.60612	0.200726		-77.5	29.7175		-53.25	6.92086		-59.75	10.5525		-78.75	30.2368
-34.375	2.58141	0.162446	2.60044	0.20611		-77.375	29.5972		-53.125	6.81096		-59.625	10.4632		-78.625	30.1199
-34.25	2.56015	0.16191	2.59736	0.21532		-77.25	29.4766		-53	6.70149		-59.5	10.3746		-78.5	30.0032
-34.125	2.53694	0.159653	2.59329	0.223878		-77.125	29.3564		-52.875	6.59269		-59.375	10.2864		-78.375	29.8868
-34	2.51667	0.160547	2.59065	0.234513		-77	29.236		-52.75	6.48276		-59.25	10.199		-78.25	29.7703
-33.875	2.50011	0.164844	2.58594	0.245145		-76.875	29.116		-52.625	6.37466		-59.125	10.1137		-78.125	29.654
-33.75	2.48157	0.164556	2.58395	0.257615		-76.75	28.9957		-52.5	6.26706		-59	10.0275		-78	29.5377
-33.625	2.46607	0.165039	2.57637	0.25469		-76.625	28.8756		-52.375	6.16004		-58.875	9.94294		-77.875	29.4213
-33.5	2.44805	0.153806	2.56893	0.252053		-76.5	28.7556		-52.25	6.05352		-58.75	9.85835		-77.75	29.305
-33.375	2.43355	0.143264	2.56123	0.249952		-76.375	28.6354		-52.125	5.9468		-58.625	9.77564		-77.625	29.1888
-33.25	2.42216	0.134241	2.55629	0.24969		-76.25	28.515		-52	5.84061		-58.5	9.69377		-77.5	29.0727
-33.125	2.41514	0.126736	2.55604	0.250805		-76.125	28.3952		-51.875	5.73627		-58.375	9.61212		-77.375	28.957
-33	2.41108	0.121696	2.5586	0.253564		-76	28.2752		-51.75	5.63124		-58.25	9.53134		-77.25	28.8414
-32.875	2.41112	0.118613	2.56502	0.257863		-75.875	28.1555		-51.625	5.5272		-58.125	9.45207		-77.125	28.7255
-32.75	2.41425	0.118319	2.57438	0.263552		-75.75	28.0356		-51.5	5.42382		-58	9.37372		-77	28.6097
-32.625	2.42169	0.120572	2.58757	0.270384		-75.625	27.9159		-51.375	5.32154		-57.875	9.29497		-76.875	28.4939
-32.5	2.432	0.125508	2.60363	0.278359		-75.5	27.796		-51.25	5.22001		-57.75	9.21715		-76.75	28.3781
-32.375	2.44666	0.1326	2.62361	0.287356		-75.375	27.6761		-51.125	5.11968		-57.625	9.14151		-76.625	28.2626
-32.25	2.46365	0.141771	2.64653	0.297098		-75.25	27.556		-51	5.01796		-57.5	9.06687		-76.5	28.1468
-32.125	2.48536	0.151759	2.67234	0.305639		-75.125	27.4367		-50.875	4.91877		-57.375	8.99419		-76.375	28.0316
-32	2.50954	0.162723	2.69703	0.30772		-75	27.3173		-50.75	4.82044		-57.25	8.92128		-76.25	27.916
-31.875	2.53767	0.175019	2.71952	0.30252		-74.875	27.1976		-50.625	4.72335		-57.125	8.84983		-76.125	27.8011
-31.75	2.56872	0.187764	2.74037	0.294882		-74.75	27.0776		-50.5	4.62724		-57	8.7793		-76	27.6864
-31.625	2.60357	0.200447	2.76439	0.290424		-74.625	26.9584		-50.375	4.53157		-56.875	8.70857		-75.875	27.5709
-31.5	2.64094	0.213475	2.79097	0.289371		-74.5	26.8392		-50.25	4.43694		-56.75	8.63897		-75.75	27.4555
-31.375	2.68188	0.226522	2.82107	0.291784		-74.375	26.72		-50.125	4.34365		-56.625	8.57225		-75.625	27.3409
-31.25	2.72542	0.239379	2.85374	0.297489		-74.25	26.6007		-50	4.2512		-56.5	8.50672		-75.5	27.2264
-31.125	2.77242	0.252386	2.88448	0.307086		-74.125	26.4816		-49.875	4.15971		-56.375	8.44268		-75.375	27.1118
-31	2.82184	0.265105	2.91246	0.321309		-74	26.3621		-49.75	4.06914		-56.25	8.37827		-75.25	26.9971
-30.875	2.87355	0.275589	2.92879	0.334493		-73.875	26.243		-49.625	3.981		-56.125	8.31581		-75.125	26.8823
-30.75	2.92096	0.27798	2.93703	0.343921		-73.75	26.1239		-49.5	3.8938		-56	8.25421		-75	26.7676
-30.625	2.96315	0.269082	2.93624	0.35465		-73.625	26.0052		-49.375	3.80775		-55.875	8.19489		-74.875	26.6534
-30.5	3.00087	0.253927	2.93051	0.363665		-73.5	25.8863		-49.25	3.72318		-55.75	8.13673		-74.75	26.5391
-30.375	3.0322	0.236305	2.91328	0.370464		-73.375	25.7673		-49.125	3.64072		-55.625	8.07998		-74.625	26.425
-30.25	3.05849	0.217463	2.89506	0.382974		-73.25	25.6479		-49	3.55991		-55.5	8.02288		-74.5	26.3111
-30.125	3.07521	0.187549	2.87558	0.398356		-73.125	25.5294		-48.875	3.48084		-55.375	7.96865		-74.375	26.1974
-30	3.09131	0.16365	2.84921	0.408893		-73	25.4109		-48.75	3.40315		-55.25	7.91583		-74.25	26.0832
-29.875	3.1069	0.149394	2.82493	0.421308		-72.875	25.2921		-48.625	3.3272		-55.125	7.86427		-74.125	25.9695
-29.75	3.11204	0.145259	2.80312	0.436039		-72.75	25.1731		-48.5	3.25276		-55	7.81415		-74	25.8554
-29.625	3.11097	0.144773	2.7778	0.446139		-72.625	25.0549		-48.375	3.1821		-54.875	7.76569		-73.875	25.7419
-29.5	3.10733	0.152323	2.75497	0.457753		-72.5	24.9368		-48.25	3.11178		-54.75	7.71873		-73.75	25.6284
-29.375	3.09596	0.164443	2.73423	0.468848		-72.375	24.818		-48.125	3.04503		-54.625	7.67211		-73.625	25.5154
-29.25	3.07826	0.169865	2.71325	0.47664		-72.25	24.6993		-48	2.97995		-54.5	7.62671		-73.5	25.4019
-29.125	3.06217	0.180742	2.69305	0.48376		-72.125	24.5815		-47.875	2.91735		-54.375	7.58465		-73.375	25.289
-29	3.04863	0.196843	2.67507	0.492597		-72	24.4638		-47.75	2.85694		-54.25	7.54418		-73.25	25.1756
-28.875	3.0352	0.211309	2.6603	0.500367		-71.875	24.3456		-47.625	2.79947		-54.125	7.5052		-73.125	25.062
-28.75	3.01988	0.220499	2.6484	0.509063		-71.75	24.2274		-47.5	2.74438		-54	7.4674		-73	24.9481
-28.625	3.00164	0.236425	2.62835	0.503808		-71.625	24.1092		-47.375	2.69176		-53.875	7.43147		-72.875	24.8362
-28.5	2.98269	0.256061	2.60955	0.495985		-71.5	23.991		-47.25	2.64071		-53.75	7.39721		-72.75	24.7245
-28.375	2.95816	0.264054	2.59402	0.486472		-71.375	23.8736		-47.125	2.59653		-53.625	7.3635		-72.625	24.612
-28.25	2.93397	0.271228	2.57871	0.474215		-71.25	23.7558		-47	2.55284		-53.5	7.33125		-72.5	24.4996
-28.125	2.90679	0.275552	2.56712	0.461823		-71.125	23.6378		-46.875	2.51263		-53.375	7.30261		-72.375	24.3874
-28	2.87504	0.277485	2.55847	0.449875		-71	23.5197		-46.75	2.47566		-53.25	7.2757		-72.25	24.2751
-27.875	2.83666	0.279515	2.55285	0.438087		-70.875	23.4026		-46.625	2.44253		-53.125	7.24994		-72.125	24.1626
-27.75	2.79872	0.280864	2.54804	0.423151		-70.75	23.2856		-46.5	2.412		-53	7.22593		-72	24.0494
-27.625	2.76139	0.280724	2.54292	0.40319		-70.625	23.1681		-46.375	2.38618		-52.875	7.20282		-71.875	23.9388
-27.5	2.72631	0.280468	2.53905	0.383177		-70.5	23.0508		-46.25	2.36289		-52.75	7.1815		-71.75	23.8266
-27.375	2.69444	0.280294	2.53532	0.359337		-70.375	22.9334		-46.125	2.34427		-52.625	7.16355		-71.625	23.7155
-27.25	2.66525	0.280636	2.53428	0.337457		-70.25	22.8162		-46	2.32829		-52.5	7.14667		-71.5	23.6035
-27.125	2.63952	0.281061	2.53322	0.314292		-70.125	22.6991		-45.875	2.30165		-52.375	7.13128		-71.375	23.4923
-27	2.61376	0.274954	2.53465	0.293587		-70	22.5821		-45.75	2.24027		-52.25	7.11773		-71.25	23.3812
-26.875	2.5914	0.268532	2.53705	0.27413		-69.875	22.4652		-45.625	2.17196		-52.125	7.10679		-71.125	23.2694
-26.75	2.57159	0.262894	2.53513	0.254069		-69.75	22.3482		-45.5	2.10643		-52	7.09739		-71	23.1578
-26.625	2.55276	0.257529	2.53643	0.239465		-69.625	22.2314		-45.375	2.04331		-51.875	7.08964		-70.875	23.047
-26.5	2.53128	0.254841	2.54032	0.231331		-69.5	22.1148		-45.25	1.98325		-51.75	7.08375		-70.75	22.9364
-26.375	2.51211	0.253688	2.54268	0.230311		-69.375	21.9978		-45.125	1.92668		-51.625	7.07984		-70.625	22.8262
-26.25	2.49619	0.253882	2.54563	0.235166		-69.25	21.881		-45	1.87347		-51.5	7.07667		-70.5	22.7152
-26.125	2.48417	0.255843	2.55075	0.245484		-69.125	21.765		-44.875	1.82377		-51.375	7.0776		-70.375	22.6053
-26	2.47524	0.25937	2.55574	0.261078		-69	21.649		-44.75	1.7771		-51.25	7.07933		-70.25	22.4951
-25.875	2.4671	0.260736	2.555	0.284879		-68.875	21.5331		-44.625	1.73554		-51.125	7.04121		-70.125	22.3853
-25.75	2.45983	0.261955	2.5535	0.31262		-68.75	21.4173		-44.5	1.69689		-51	7.00482		-70	22.2757
-25.625	2.4522	0.263418	2.54973	0.342701		-68.625	21.3011		-44.375	1.66156		-50.875	6.96335		-69.875	22.1659
-25.5	2.4436	0.264793	2.54521	0.375808		-68.5	21.1851		-44.25	1.63037		-50.75	6.92367		-69.75	22.056
-25.375	2.43119	0.262614	2.53371	0.40399		-68.375	21.0695		-44.125	1.6053		-50.625	6.88585		-69.625	21.9467
-25.25	2.4209	0.264073	2.51702	0.429137		-68.25	20.954		-44	1.58463		-50.5	6.84986		-69.5	21.8373
-25.125	2.40417	0.261095	2.49428	0.453859		-68.125	20.8381		-43.875	1.56898		-50.375	6.81631		-69.375	21.7287
-25	2.38769	0.260653	2.46985	0.478508		-68	20.7224		-43.75	1.55586		-50.25	6.78466		-69.25	21.6187
-24.875	2.373	0.264859	2.44573	0.50079		-67.875	20.6073		-43.625	1.54826		-50.125	6.7525		-69.125	21.5104
-24.75	2.35127	0.271692	2.42065	0.519631		-67.75	20.4922		-43.5	1.54527		-50	6.72126		-69	21.4023
-24.625	2.33235	0.282851	2.39614	0.535572		-67.625	20.3773		-43.375	1.54529		-49.875	6.66983		-68.875	21.2933
-24.5	2.31261	0.292535	2.37426	0.553635		-67.5	20.2623		-43.25	1.54993		-49.75	6.61741		-68.75	21.1844
-24.375	2.29094	0.301853	2.35651	0.572651		-67.375	20.1473		-43.125	1.5622		-49.625	6.55484		-68.625	21.0769
-24.25	2.26898	0.313866	2.34151	0.593403		-67.25	20.0324		-43	1.57689		-49.5	6.49501		-68.5	20.9695
-24.125	2.24525	0.324347	2.33036	0.615377		-67.125	19.9174		-42.875	1.59621		-49.375	6.42544		-68.375	20.8616
-24	2.21625	0.33076	2.32246	0.638219		-67	19.8025		-42.75	1.61994		-49.25	6.3585		-68.25	20.7532
-23.875	2.18814	0.338644	2.31774	0.66095		-66.875	19.6883		-42.625	1.64871		-49.125	6.28949		-68.125	20.6461
-23.75	2.16286	0.349268	2.31413	0.681008		-66.75	19.5741		-42.5	1.68092		-49	6.22272		-68	20.5387
-23.625	2.14101	0.360768	2.31029	0.696429		-66.625	19.4604		-42.375	1.71743		-48.875	6.16256		-67.875	20.4312
-23.5	2.11745	0.36809	2.30593	0.708274		-66.5	19.3468		-42.25	1.75791		-48.75	6.10494		-67.75	20.3238
-23.375	2.09737	0.37715	2.30333	0.716686		-66.375	19.2327		-42.125	1.80236		-48.625	6.04047		-67.625	20.2166
-23.25	2.08048	0.388245	2.30212	0.723244		-66.25	19.1187		-42	1.8503		-48.5	5.9776		-67.5	20.1058
-23.125	2.06816	0.400698	2.30394	0.727028		-66.125	19.0052		-41.875	1.9017		-48.375	5.9111		-67.375	19.9945
-23	2.05904	0.415037	2.30849	0.730657		-66	18.8919		-41.75	1.95634		-48.25	5.84618		-67.25	19.883
-22.875	2.0539	0.430604	2.31742	0.733779		-65.875	18.7783		-41.625	2.01486		-48.125	5.78212		-67.125	19.7718
-22.75	2.05172	0.447374	2.3296	0.737074		-65.75	18.6645		-41.5	2.07649		-48	5.71971		-67	19.6604
-22.625	2.0547	0.464712	2.34572	0.739806		-65.625	18.5521		-41.375	2.1405		-47.875	5.66046		-66.875	19.5492
-22.5	2.06069	0.482871	2.36485	0.742542		-65.5	18.4393		-41.25	2.20737		-47.75	5.60119		-66.75	19.4378
-22.375	2.07099	0.501745	2.38695	0.743416		-65.375	18.3265		-41.125	2.27747		-47.625	5.54481		-66.625	19.3277
-22.25	2.08467	0.521073	2.41196	0.744055		-65.25	18.2127		-41	2.35013		-47.5	5.4885		-66.5	19.2163
-22.125	2.09414	0.511837	2.44089	0.744875		-65.125	18.1011		-40.875	2.42492		-47.375	5.43664		-66.375	19.1061
-22	2.1063	0.50038	2.47284	0.745451		-65	17.9889		-40.75	2.50115		-47.25	5.38619		-66.25	18.9957
-21.875	2.12219	0.487648	2.50874	0.745852		-64.875	17.8772		-40.625	2.5815		-47.125	5.33648		-66.125	18.8863
-21.75	2.14127	0.475927	2.54745	0.746119		-64.75	17.7657		-40.5	2.66386		-47	5.28842		-66	18.7765
-21.625	2.16405	0.465485	2.58979	0.746449		-64.625	17.6539		-40.375	2.74655		-46.875	5.24318		-65.875	18.6663
-21.5	2.19011	0.455902	2.63477	0.746717		-64.5	17.5424		-40.25	2.83053		-46.75	5.19986		-65.75	18.5559
-21.375	2.21791	0.446651	2.67867	0.745445		-64.375	17.4306		-40.125	2.84785		-46.625	5.1593		-65.625	18.4475
-21.25	2.2488	0.438288	2.72449	0.743702		-64.25	17.319		-40	2.82163		-46.5	5.12088		-65.5	18.3379
-21.125	2.28375	0.430397	2.77395	0.741766		-64.125	17.2083		-39.875	2.77863		-46.375	5.08265		-65.375	18.2294
-21	2.32159	0.423429	2.82558	0.739788		-64	17.0978		-39.75	2.73836		-46.25	5.04612		-65.25	18.1207
-20.875	2.36323	0.417541	2.87993	0.737528		-63.875	16.9872		-39.625	2.70114		-46.125	5.01771		-65.125	18.0124
-20.75	2.40773	0.412676	2.93594	0.735215		-63.75	16.8768		-39.5	2.66711		-46	4.98568		-65	17.9043
-20.625	2.45573	0.408417	2.9922	0.732269		-63.625	16.7661		-39.375	2.6362		-45.875	4.95904		-64.875	17.7962
-20.5	2.5062	0.404758	3.04967	0.728354		-63.5	16.6554		-39.25	2.60814		-45.75	4.93327		-64.75	17.6882
-20.375	2.56003	0.402832	3.10895	0.722625		-63.375	16.546		-39.125	2.58451		-45.625	4.91054		-64.625	17.58
-20.25	2.61594	0.401266	3.16452	0.709638		-63.25	16.4369		-39	2.56384		-45.5	4.88843		-64.5	17.472
-20.125	2.67513	0.400127	3.22029	0.698058		-63.125	16.3275		-38.875	2.54638		-45.375	4.87123		-64.375	17.3651
-20	2.73602	0.399694	3.27647	0.688476		-63	16.2179		-38.75	2.53245		-45.25	4.85451		-64.25	17.2585
-19.875	2.79837	0.398228	3.33005	0.673145		-62.875	16.1093		-38.625	2.52403		-45.125	4.84138		-64.125	17.1514
-19.75	2.85914	0.398168	3.38509	0.659126		-62.75	16.0006		-38.5	2.51674		-45	4.8307		-64	17.0446
-19.625	2.91866	0.397026	3.43836	0.64279		-62.625	15.8919		-38.375	2.51457		-44.875	4.82229		-63.875	16.9381
-19.5	2.97999	0.396381	3.49139	0.626696		-62.5	15.7834		-38.25	2.51493		-44.75	4.8158		-63.75	16.8319
-19.375	3.04225	0.396279	3.54106	0.610902		-62.375	15.6757		-38.125	2.51959		-44.625	4.81238		-63.625	16.7261
-19.25	3.10548	0.39573	3.59257	0.597523		-62.25	15.5677		-38	2.52783		-44.5	4.81143		-63.5	16.62
-19.125	3.16447	0.394056	3.64337	0.583703		-62.125	15.46		-37.875	2.53902		-44.375	4.81157		-63.375	16.5146
-19	3.22283	0.3927	3.69232	0.565775		-62	15.352		-37.75	2.55375		-44.25	4.81307		-63.25	16.409
-18.875	3.28295	0.39271	3.74008	0.550692		-61.875	15.2457		-37.625	2.5722		-44.125	4.82098		-63.125	16.304
-18.75	3.34373	0.395004	3.78864	0.538573		-61.75	15.1388		-37.5	2.59304		-44	4.82993		-63	16.1989
-18.625	3.40586	0.39903	3.82744	0.528308		-61.625	15.0323		-37.375	2.61904		-43.875	4.84274		-62.875	16.0946
-18.5	3.4684	0.404721	3.8583	0.522826		-61.5	14.9254		-37.25	2.64804		-43.75	4.85653		-62.75	15.9901
-18.375	3.53094	0.411798	3.89008	0.521141		-61.375	14.8197		-37.125	2.67927		-43.625	4.85998		-62.625	15.887
-18.25	3.59497	0.419179	3.91992	0.526383		-61.25	14.7143		-37	2.71372		-43.5	4.86566		-62.5	15.7835
-18.125	3.66131	0.426897	3.95016	0.536131		-61.125	14.6092		-36.875	2.75371		-43.375	4.86167		-62.375	15.6803
-18	3.72903	0.434975	3.98233	0.548243		-61	14.504		-36.75	2.79454		-43.25	4.86054		-62.25	15.5773
-17.875	3.79859	0.443052	4.01714	0.562406		-60.875	14.3994		-36.625	2.83906		-43.125	4.85808		-62.125	15.4743
-17.75	3.86753	0.451971	4.05313	0.578546		-60.75	14.2946		-36.5	2.88433		-43	4.85456		-62	15.3708
-17.625	3.93298	0.464934	4.08753	0.598992		-60.625	14.1904		-36.375	2.93479		-42.875	4.85517		-61.875	15.2697
-17.5	3.99753	0.477826	4.1219	0.620953		-60.5	14.0865		-36.25	2.98558		-42.75	4.85644		-61.75	15.1679
-17.375	4.06144	0.490876	4.1499	0.640458		-60.375	13.9832		-36.125	2.93843		-42.625	4.86024		-61.625	15.0661
-17.25	4.12387	0.50287	4.17945	0.660543		-60.25	13.8796		-36	2.89287		-42.5	4.86702		-61.5	14.9645
-17.125	4.18104	0.509305	4.21121	0.680936		-60.125	13.7767		-35.875	2.853		-42.375	4.87774		-61.375	14.8642
-17	4.23985	0.517742	4.24499	0.70171		-60	13.6741		-35.75	2.81445		-42.25	4.89123		-61.25	14.7631
-16.875	4.30123	0.527945	4.28043	0.721855		-59.875	13.5721		-35.625	2.77956		-42.125	4.90676		-61.125	14.6631
-16.75	4.3638	0.539692	4.31409	0.732596		-59.75	13.4705		-35.5	2.74576		-42	4.92511		-61	14.5626
-16.625	4.42784	0.552871	4.34794	0.736966		-59.625	13.369		-35.375	2.7178		-41.875	4.94629		-60.875	14.4631
-16.5	4.49351	0.567056	4.38376	0.74204		-59.5	13.2676		-35.25	2.69304		-41.75	4.96997		-60.75	14.3631
-16.375	4.55729	0.584437	4.42234	0.747767		-59.375	13.1672		-35.125	2.67088		-41.625	4.98664		-60.625	14.2651
-16.25	4.61455	0.601775	4.46236	0.753842		-59.25	13.0671		-35	2.65202		-41.5	5.00585		-60.5	14.1674
-16.125	4.66855	0.620126	4.50237	0.760982		-59.125	12.9671		-34.875	2.63482		-41.375	4.98596		-60.375	14.0695
-16	4.7225	0.639183	4.54289	0.768267		-59	12.8674		-34.75	2.62094		-41.25	4.96839		-60.25	13.9704
-15.875	4.77292	0.656865	4.58463	0.773564		-58.875	12.7684		-34.625	2.61396		-41.125	4.95355		-60.125	13.8741
-15.75	4.82256	0.673843	4.62795	0.779558		-58.75	12.6697		-34.5	2.60971		-41	4.94063		-60	13.7765
-15.625	4.86999	0.690603	4.66624	0.779887		-58.625	12.5713		-34.375	2.60882		-40.875	4.92943		-59.875	13.6801
-15.5	4.91662	0.705443	4.70626	0.780849		-58.5	12.4734		-34.25	2.61072		-40.75	4.92057		-59.75	13.5842
-15.375	4.96177	0.721529	4.74843	0.781741		-58.375	12.3767		-34.125	2.61544		-40.625	4.91494		-59.625	13.4819
-15.25	5.00763	0.738904	4.79207	0.783481		-58.25	12.2803		-34	2.62366		-40.5	4.91164		-59.5	13.3769
-15.125	5.05009	0.756826	4.8376	0.785134		-58.125	12.1836		-33.875	2.6361		-40.375	4.88782		-59.375	13.2682
-15	5.09304	0.775071	4.88204	0.782854		-58	12.0874		-33.75	2.65171		-40.25	4.86363		-59.25	13.1572
-14.875	5.13412	0.791089	4.92508	0.775748		-57.875	11.9921		-33.625	2.67117		-40.125	4.80899		-59.125	13.0478
-14.75	5.17595	0.807403	4.96992	0.769135		-57.75	11.8972		-33.5	2.694		-40	4.75666		-59	12.9386
-14.625	5.21859	0.825167	5.01464	0.758059		-57.625	11.8033		-33.375	2.72131		-39.875	4.67688		-58.875	12.8309
-14.5	5.26227	0.843115	5.05943	0.744409		-57.5	11.7099		-33.25	2.74937		-39.75	4.59734		-58.75	12.722
-14.375	5.30799	0.861423	5.10655	0.730879		-57.375	11.6159		-33.125	2.78242		-39.625	4.5084		-58.625	12.6139
-14.25	5.35215	0.872704	5.15471	0.718051		-57.25	11.5224		-33	2.81859		-39.5	4.42018		-58.5	12.5055
-14.125	5.39492	0.875656	5.20527	0.705617		-57.125	11.4212		-32.875	2.85708		-39.375	4.33286		-58.375	12.3978
-14	5.43909	0.879009	5.2568	0.693811		-57	11.3135		-32.75	2.89857		-39.25	4.24696		-58.25	12.2903
-13.875	5.48516	0.882671	5.31147	0.682564		-56.875	11.2028		-32.625	2.94361		-39.125	4.16296		-58.125	12.1833
-13.75	5.53254	0.887012	5.36686	0.671902		-56.75	11.0927		-32.5	2.99084		-39	4.08055		-58	12.0762
-13.625	5.57896	0.886514	5.4236	0.660604		-56.625	10.9752		-32.375	3.04098		-38.875	3.99887		-57.875	11.9693
-13.5	5.62662	0.886671	5.48084	0.649766		-56.5	10.8578		-32.25	3.09378		-38.75	3.91688		-57.75	11.8628
-13.375	5.67639	0.887454	5.5402	0.639521		-56.375	10.7396		-32.125	3.14899		-38.625	3.83849		-57.625	11.7569
-13.25	5.7276	0.888734	5.60041	0.630028		-56.25	10.6215		-32	3.20628		-38.5	3.76148		-57.5	11.6515
-13.125	5.78097	0.890489	5.65549	0.623443		-56.125	10.5033		-31.875	3.26724		-38.375	3.68483		-57.375	11.5461
-13	5.83545	0.892665	5.7117	0.618371		-56	10.3851		-31.75	3.3289		-38.25	3.61011		-57.25	11.4409
-12.875	5.88883	0.895457	5.76943	0.614629		-55.875	10.2673		-31.625	3.39405		-38.125	3.53969		-57.125	11.3359
-12.75	5.94003	0.896489	5.82828	0.6127		-55.75	10.1495		-31.5	3.4602		-38	3.47148		-57	11.2309
-12.625	5.99158	0.897953	5.88922	0.612327		-55.625	10.0317		-31.375	3.46312		-37.875	3.40494		-56.875	11.1273
-12.5	6.04434	0.899851	5.95116	0.613398		-55.5	9.91379		-31.25	3.43561		-37.75	3.34006		-56.75	11.024
-12.375	6.09853	0.901125	6.01469	0.616126		-55.375	9.7967		-31.125	3.39289		-37.625	3.27923		-56.625	10.9213
-12.25	6.15337	0.902109	6.07911	0.620543		-55.25	9.67975		-31	3.35269		-37.5	3.21954		-56.5	10.8184
-12.125	6.2078	0.901201	6.14427	0.625273		-55.125	9.56294		-30.875	3.31437		-37.375	3.16241		-56.375	10.7163
-12	6.26321	0.900689	6.20849	0.629075		-55	9.44607		-30.75	3.27882		-37.25	3.10805		-56.25	10.6139
-11.875	6.3207	0.900145	6.26871	0.629643		-54.875	9.3297		-30.625	3.24783		-37.125	3.05719		-56.125	10.5124
-11.75	6.37932	0.899909	6.32998	0.631728		-54.75	9.21352		-30.5	3.21669		-37	3.00923		-56	10.4111
-11.625	6.43919	0.899568	6.39293	0.634848		-54.625	9.09714		-30.375	3.19146		-36.875	2.96481		-55.875	10.3105
-11.5	6.50008	0.899262	6.45679	0.639483		-54.5	8.98081		-30.25	3.16763		-36.75	2.92189		-55.75	10.2104
-11.375	6.56007	0.898238	6.52243	0.644783		-54.375	8.865		-30.125	3.14708		-36.625	2.88361		-55.625	10.1114
-11.25	6.61771	0.893428	6.58893	0.651263		-54.25	8.74922		-30	3.1296		-36.5	2.8486		-55.5	10.0119
-11.125	6.67182	0.883894	6.65612	0.659717		-54.125	8.63447		-29.875	3.11615		-36.375	2.81591		-55.375	9.91337
-11	6.7269	0.875377	6.72202	0.671241		-54	8.51909		-29.75	3.10373		-36.25	2.78661		-55.25	9.81452
-10.875	6.7834	0.867185	6.78818	0.685975		-53.875	8.40443		-29.625	3.09533		-36.125	2.76135		-55.125	9.71713
-10.75	6.84076	0.859857	6.85519	0.70127		-53.75	8.28971		-29.5	3.0901		-36	2.73886		-55	9.62009
-10.625	6.89986	0.853473	6.92295	0.716839		-53.625	8.17457		-29.375	3.08932		-35.875	2.72066		-54.875	9.52335
-10.5	6.95963	0.847938	6.99049	0.7327		-53.5	8.05967		-29.25	3.09171		-35.75	2.70594		-54.75	9.42717
-10.375	7.02067	0.842969	7.05647	0.749701		-53.375	7.94681		-29.125	3.09359		-35.625	2.69556		-54.625	9.33174
-10.25	7.08266	0.838853	7.12313	0.766798		-53.25	7.83397		-29	3.09459		-35.5	2.68771		-54.5	9.23678
-10.125	7.14618	0.836402	7.19021	0.782405		-53.125	7.7208		-28.875	3.05876		-35.375	2.68373		-54.375	9.14261
-10	7.21071	0.834978	7.25396	0.793439		-53	7.60794		-28.75	3.02589		-35.25	2.68346		-54.25	9.0487
-9.875	7.27672	0.834563	7.31824	0.804081		-52.875	7.49558		-28.625	2.99643		-35.125	2.68825		-54.125	8.95638
-9.75	7.34352	0.835095	7.38334	0.815087		-52.75	7.38311		-28.5	2.96913		-35	2.69609		-54	8.86473
-9.625	7.41168	0.836858	7.44865	0.827389		-52.625	7.27073		-28.375	2.94544		-34.875	2.70559		-53.875	8.77312
-9.5	7.48071	0.839569	7.51299	0.841083		-52.5	7.15858		-28.25	2.92493		-34.75	2.71851		-53.75	8.68208
-9.375	7.55099	0.842716	7.57727	0.855313		-52.375	7.04712		-28.125	2.90744		-34.625	2.73552		-53.625	8.5914
-9.25	7.62154	0.846894	7.64014	0.868663		-52.25	6.93589		-28	2.8932		-34.5	2.75603		-53.5	8.50048
-9.125	7.6932	0.851682	7.70388	0.881546		-52.125	6.82608		-27.875	2.88238		-34.375	2.77973		-53.375	8.41278
-9	7.76517	0.857442	7.76807	0.89494		-52	6.71671		-27.75	2.87455		-34.25	2.8069		-53.25	8.32457
-8.875	7.83868	0.863874	7.83389	0.908218		-51.875	6.6069		-27.625	2.87048		-34.125	2.83854		-53.125	8.2374
-8.75	7.91255	0.871223	7.90065	0.92159		-51.75	6.49753		-27.5	2.86881		-34	2.8732		-53	8.15105
-8.625	7.98786	0.878878	7.96892	0.935033		-51.625	6.38927		-27.375	2.87224		-33.875	2.9108		-52.875	8.06543
-8.5	8.06373	0.887202	8.03768	0.948601		-51.5	6.28089		-27.25	2.87796		-33.75	2.95127		-52.75	7.98066
-8.375	8.13978	0.894224	8.10753	0.961152		-51.375	6.17333		-27.125	2.88686		-33.625	2.99484		-52.625	7.89737
-8.25	8.21618	0.901975	8.17627	0.97111		-51.25	6.0656		-27	2.89905		-33.5	3.04032		-52.5	7.81499
-8.125	8.2792	0.888042	8.24018	0.972707		-51.125	5.9591		-26.875	2.91472		-33.375	3.0911		-52.375	7.7316
-8	8.3358	0.864896	8.30096	0.969672		-51	5.85246		-26.75	2.93363		-33.25	3.1447		-52.25	7.64914
-7.875	8.38293	0.840102	8.35048	0.951752		-50.875	5.74692		-26.625	2.95196		-33.125	3.19947		-52.125	7.57087
-7.75	8.42741	0.819873	8.39323	0.931172		-50.75	5.64199		-26.5	2.91206		-33	3.25613		-52	7.49279
-7.625	8.43576	0.796096	8.4308	0.909847		-50.625	5.53769		-26.375	2.85958		-32.875	3.27442		-51.875	7.41513
-7.5	8.43351	0.775935	8.46909	0.891978		-50.5	5.43406		-26.25	2.8085		-32.75	3.2948		-51.75	7.33811
-7.375	8.42277	0.756318	8.49637	0.8685		-50.375	5.33129		-26.125	2.75944		-32.625	3.29305		-51.625	7.26173
-7.25	8.41212	0.745755	8.51605	0.854083		-50.25	5.22925		-26	2.7133		-32.5	3.29465		-51.5	7.18602
-7.125	8.39129	0.752286	8.52661	0.831028		-50.125	5.12655		-25.875	2.64592		-32.375	3.29985		-51.375	7.11315
-7	8.36906	0.767135	8.5343	0.813275		-50	5.02427		-25.75	2.58105		-32.25	3.30836		-51.25	7.04098
-6.875	8.33504	0.783986	8.53578	0.799022		-49.875	4.92628		-25.625	2.51584		-32.125	3.32019		-51.125	6.96895
-6.75	8.29929	0.803474	8.53736	0.793235		-49.75	4.82798		-25.5	2.45267		-32	3.33532		-51	6.89811
-6.625	8.25785	0.817677	8.53883	0.794327		-49.625	4.72976		-25.375	2.39389		-31.875	3.31835		-50.875	6.8299
-6.5	8.2055	0.833454	8.53288	0.803802		-49.5	4.63215		-25.25	2.33802		-31.75	3.29595		-50.75	6.7616
-6.375	8.14982	0.848992	8.52147	0.817611		-49.375	4.53637		-25.125	2.28552		-31.625	3.26105		-50.625	6.69603
-6.25	8.08499	0.852465	8.50069	0.824766		-49.25	4.44091		-25	2.23474		-31.5	3.22761		-50.5	6.63139
-6.125	8.01292	0.861687	8.47097	0.828905		-49.125	4.34685		-24.875	2.18787		-31.375	3.19775		-50.375	6.5671
-6	7.94131	0.874084	8.44118	0.840717		-49	4.25328		-24.75	2.1439		-31.25	3.17107		-50.25	6.50392
-5.875	7.86711	0.883951	8.41194	0.857821		-48.875	4.16212		-24.625	2.10303		-31.125	3.14822		-50.125	6.44402
-5.75	7.78728	0.885299	8.38178	0.879617		-48.75	4.07081		-24.5	2.06574		-31	3.12862		-50	6.3856
-5.625	7.70645	0.88336	8.3249	0.887213		-48.625	3.98149		-24.375	2.03311		-30.875	3.11188		-49.875	6.32785
-5.5	7.62626	0.882172	8.26426	0.902586		-48.5	3.89208		-24.25	2.00423		-30.75	3.09846		-49.75	6.27161
-5.375	7.54712	0.882012	8.20179	0.921412		-48.375	3.80595		-24.125	1.9795		-30.625	3.08782		-49.625	6.21632
-5.25	7.46851	0.882657	8.13395	0.937324		-48.25	3.72107		-24	1.95869		-30.5	3.08056		-49.5	6.16258
-5.125	7.39017	0.885957	8.05613	0.946325		-48.125	3.63759		-23.875	1.94067		-30.375	3.07809		-49.375	6.11109
-5	7.31176	0.890901	7.97861	0.957161		-48	3.55573		-23.75	1.92639		-30.25	3.07901		-49.25	6.06124
-4.875	7.23338	0.898506	7.90095	0.969168		-47.875	3.47609		-23.625	1.91888		-30.125	3.08243		-49.125	6.01333
-4.75	7.15552	0.907006	7.81629	0.976187		-47.75	3.39824		-23.5	1.91126		-30	3.08902		-49	5.96683
-4.625	7.07706	0.913559	7.72732	0.978974		-47.625	3.32173		-23.375	1.91228		-29.875	3.09772		-48.875	5.922
-4.5	6.99895	0.920411	7.63874	0.981741		-47.5	3.24714		-23.25	1.91747		-29.75	3.10946		-48.75	5.8782
-4.375	6.92139	0.927505	7.55139	0.9848		-47.375	3.17404		-23.125	1.9249		-29.625	3.11553		-48.625	5.83695
-4.25	6.84428	0.93573	7.46453	0.98775		-47.25	3.10302		-23	1.93616		-29.5	3.12474		-48.5	5.79721
-4.125	6.76459	0.941992	7.37886	0.991215		-47.125	3.03473		-22.875	1.9525		-29.375	3.12181		-48.375	5.75894
-4	6.6854	0.949119	7.29366	0.994928		-47	2.96859		-22.75	1.97155		-29.25	3.12151		-48.25	5.72257
-3.875	6.60603	0.956641	7.20946	0.998236		-46.875	2.90429		-22.625	1.9956		-29.125	3.10942		-48.125	5.6894
-3.75	6.52721	0.965242	7.12415	1.00149		-46.75	2.84247		-22.5	2.02159		-29	3.10068		-48	5.65818
-3.625	6.4467	0.972519	7.04027	1.00394		-46.625	2.78486		-22.375	2.05431		-28.875	3.09518		-47.875	5.62863
-3.5	6.3649	0.979152	6.95702	1.00669		-46.5	2.72896		-22.25	2.09018		-28.75	3.09291		-47.75	5.60107
-3.375	6.27932	0.983299	6.87517	1.01011		-46.375	2.67573		-22.125	2.12969		-28.625	3.09402		-47.625	5.57579
-3.25	6.19305	0.987345	6.79379	1.01363		-46.25	2.62537		-22	2.1712		-28.5	3.09817		-47.5	5.55213
-3.125	6.10348	0.993728	6.71374	1.01742		-46.125	2.57698		-21.875	2.2176		-28.375	3.10728		-47.375	5.53045
-3	6.01429	1.001	6.63421	1.02144		-46	2.53165		-21.75	2.26581		-28.25	3.11801		-47.25	5.51035
-2.875	5.92371	1.00751	6.55526	1.02439		-45.875	2.49195		-21.625	2.31886		-28.125	3.13316		-47.125	5.49211
-2.75	5.83286	1.01417	6.47592	1.02672		-45.75	2.45422		-21.5	2.37449		-28	3.1507		-47	5.47597
-2.625	5.74156	1.02089	6.39687	1.028		-45.625	2.42031		-21.375	2.43261		-27.875	3.17299		-46.875	5.46289
-2.5	5.65049	1.02838	6.31843	1.02914		-45.5	2.38916		-21.25	2.49356		-27.75	3.19661		-46.75	5.45111
-2.375	5.55532	1.03491	6.23547	1.02567		-45.375	2.36106		-21.125	2.55712		-27.625	3.2253		-46.625	5.44225
-2.25	5.46029	1.04196	6.15311	1.02255		-45.25	2.33583		-21	2.62328		-27.5	3.25553		-46.5	5.43548
-2.125	5.36058	1.04588	6.07145	1.01926		-45.125	2.31652		-20.875	2.69281		-27.375	3.28331		-46.375	5.43129
-2	5.26129	1.05005	5.99056	1.01615		-45	2.30044		-20.75	2.7646		-27.25	3.31429		-46.25	5.42917
-1.875	5.16206	1.05251	5.91118	1.01327		-44.875	2.2873		-20.625	2.8381		-27.125	3.32264		-46.125	5.42835
-1.75	5.06336	1.0549	5.83287	1.01055		-44.75	2.27778		-20.5	2.91349		-27	3.33395		-46	5.42968
-1.625	4.9633	1.05383	5.75531	1.00862		-44.625	2.27213		-20.375	2.9919		-26.875	3.33264		-45.875	5.43329
-1.5	4.86364	1.05263	5.6786	1.00722		-44.5	2.26928		-20.25	3.07068		-26.75	3.33402		-45.75	5.43905
-1.375	4.7639	1.04871	5.6016	1.00755		-44.375	2.27146		-20.125	3.15254		-26.625	3.32274		-45.625	5.44699
-1.25	4.66491	1.04466	5.52518	1.00827		-44.25	2.27745		-20	3.23545		-26.5	3.31276		-45.5	5.45708
-1.125	4.56613	1.03812	5.44874	1.00886		-44.125	2.28778		-19.875	3.32102		-26.375	3.30726		-45.375	5.47035
-1	4.4679	1.03158	5.37329	1.00961		-44	2.30159		-19.75	3.40803		-26.25	3.30494		-45.25	5.48396
-0.875	4.37081	1.02411	5.29898	1.01057		-43.875	2.31879		-19.625	3.49636		-26.125	3.30597		-45.125	5.43881
-0.75	4.27449	1.01616	5.22572	1.0118		-43.75	2.33941		-19.5	3.586		-26	3.30945		-45	5.3489
-0.625	4.17946	1.00778	5.15382	1.01342		-43.625	2.36428		-19.375	3.67717		-25.875	3.31595		-44.875	5.26007
-0.5	4.08547	0.999012	5.08273	1.01519		-43.5	2.39151		-19.25	3.76867		-25.75	3.32488		-44.75	5.17163
-0.375	3.99318	0.989566	5.01345	1.01697		-43.375	2.4232		-19.125	3.86321		-25.625	3.33891		-44.625	5.08483
-0.25	3.90168	0.979637	4.94545	1.01939		-43.25	2.4583		-19	3.9565		-25.5	3.35548		-44.5	4.99914
-0.125	3.81236	0.969552	4.87711	1.01987		-43.125	2.49742		-18.875	4.04969		-25.375	3.37515		-44.375	4.91435
0	3.72397	0.959129	4.80854	1.01902		-43	2.53864		-18.75	4.13811		-25.25	3.39789		-44.25	4.83077
0.125	3.63753	0.947687	4.74226	1.01825		-42.875	2.58305		-18.625	4.21662		-25.125	3.42276		-44.125	4.74889
0.25	3.55218	0.935688	4.6774	1.01804		-42.75	2.62984		-18.5	4.29668		-25	3.45065		-44	4.66763
0.375	3.46909	0.923367	4.61413	1.01838		-42.625	2.68155		-18.375	4.37921		-24.875	3.48352		-43.875	4.5892
0.5	3.38725	0.910656	4.55201	1.01918		-42.5	2.73571		-18.25	4.46308		-24.75	3.51502		-43.75	4.51149
0.625	3.3078	0.896898	4.49239	1.02051		-42.375	2.79199		-18.125	4.54738		-24.625	3.5542		-43.625	4.43578
0.75	3.23003	0.882503	4.43426	1.02259		-42.25	2.85037		-18	4.633		-24.5	3.59354		-43.5	4.35974
0.875	3.15475	0.867612	4.37868	1.02567		-42.125	2.91248		-17.875	4.72145		-24.375	3.63707		-43.375	4.28427
1	3.08121	0.852224	4.32465	1.0294		-42	2.97649		-17.75	4.80893		-24.25	3.68323		-43.25	4.20694
1.125	3.01017	0.836222	4.26965	1.03191		-41.875	3.04314		-17.625	4.89833		-24.125	3.7309		-43.125	4.11893
1.25	2.94112	0.819357	4.21587	1.03487		-41.75	3.11178		-17.5	4.98886		-24	3.78063		-43	4.03104
1.375	2.87505	0.801981	4.1643	1.03835		-41.625	3.14064		-17.375	5.08112		-23.875	3.83255		-42.875	3.9433
1.5	2.81109	0.784375	4.11427	1.04258		-41.5	3.17071		-17.25	5.17441		-23.75	3.88659		-42.75	3.85698
1.625	2.7503	0.765835	4.06685	1.04797		-41.375	3.14046		-17.125	5.25569		-23.625	3.93802		-42.625	3.77191
1.75	2.6917	0.746717	4.02116	1.05406		-41.25	3.11356		-17	5.32237		-23.5	3.99161		-42.5	3.68838
1.875	2.63621	0.727077	3.97836	1.0613		-41.125	3.08051		-16.875	5.36905		-23.375	4.04564		-42.375	3.6073
2	2.58306	0.707213	3.93731	1.06933		-41	3.05044		-16.75	5.41687		-23.25	4.10177		-42.25	3.52693
2.125	2.53404	0.686955	3.89874	1.07776		-40.875	3.02239		-16.625	5.46312		-23.125	4.15351		-42.125	3.44851
2.25	2.48734	0.666589	3.86243	1.08689		-40.75	2.99696		-16.5	5.49256		-23	4.20697		-42	3.37091
2.375	2.44462	0.645521	3.82877	1.09696		-40.625	2.97616		-16.375	5.51974		-22.875	4.25859		-41.875	3.29642
2.5	2.40494	0.624392	3.79728	1.10762		-40.5	2.95809		-16.25	5.54676		-22.75	4.31203		-41.75	3.22212
2.625	2.36834	0.603226	3.76879	1.11877		-40.375	2.9262		-16.125	5.57729		-22.625	4.36764		-41.625	3.1544
2.75	2.33492	0.5822	3.74253	1.13051		-40.25	2.89623		-16	5.60916		-22.5	4.42549		-41.5	3.08546
2.875	2.30582	0.561817	3.71837	1.14213		-40.125	2.85855		-15.875	5.64345		-22.375	4.48552		-41.375	3.01981
3	2.27976	0.541599	3.69605	1.15414		-40	2.82473		-15.75	5.67964		-22.25	4.54766		-41.25	2.95637
3.125	2.25775	0.522266	3.67268	1.16392		-39.875	2.77535		-15.625	5.71748		-22.125	4.61175		-41.125	2.89534
3.25	2.23871	0.503503	3.65134	1.17398		-39.75	2.72904		-15.5	5.75717		-22	4.67786		-41	2.83656
3.375	2.22422	0.486295	3.63043	1.18398		-39.625	2.686		-15.375	5.79971		-21.875	4.74613		-40.875	2.78044
3.5	2.21294	0.470432	3.60723	1.19292		-39.5	2.64667		-15.25	5.84317		-21.75	4.81622		-40.75	2.72683
3.625	2.20597	0.456195	3.58202	1.19617		-39.375	2.61138		-15.125	5.88837		-21.625	4.8488		-40.625	2.67536
3.75	2.2023	0.443887	3.55755	1.1981		-39.25	2.57901		-15	5.93536		-21.5	4.88241		-40.5	2.62637
3.875	2.20062	0.43609	3.5357	1.19951		-39.125	2.55285		-14.875	5.98419		-21.375	4.88651		-40.375	2.58137
4	2.19986	0.432986	3.5162	1.20108		-39	2.52985		-14.75	6.03474		-21.25	4.89302		-40.25	2.53946
4.125	2.19835	0.438769	3.4964	1.19968		-38.875	2.50818		-14.625	6.08798		-21.125	4.89466		-40.125	2.50303
4.25	2.2	0.447083	3.47133	1.19379		-38.75	2.48512		-14.5	6.14267		-21	4.90103		-40	2.46969
4.375	2.20597	0.458178	3.4455	1.18662		-38.625	2.46244		-14.375	6.19772		-20.875	4.91257		-39.875	2.43824
4.5	2.21524	0.471297	3.42182	1.17884		-38.5	2.44248		-14.25	6.25417		-20.75	4.93192		-39.75	2.40997
4.625	2.22859	0.486362	3.40135	1.17033		-38.375	2.42659		-14.125	6.31366		-20.625	4.94525		-39.625	2.38516
4.75	2.24522	0.502777	3.38321	1.16182		-38.25	2.41418		-14	6.37452		-20.5	4.96124		-39.5	2.36392
4.875	2.26593	0.520275	3.36883	1.15327		-38.125	2.40489		-13.875	6.43691		-20.375	4.95948		-39.375	2.34756
5	2.28969	0.538623	3.35677	1.14493		-38	2.39813		-13.75	6.49997		-20.25	4.96019		-39.25	2.33374
5.125	2.31791	0.558175	3.34699	1.13564		-37.875	2.3968		-13.625	6.56402		-20.125	4.93358		-39.125	2.32391
5.25	2.34909	0.578436	3.33962	1.12619		-37.75	2.39917		-13.5	6.62947		-20	4.90851		-39	2.31768
5.375	2.37798	0.603709	3.33563	1.11697		-37.625	2.4051		-13.375	6.69822		-19.875	4.88027		-38.875	2.31483
5.5	2.40937	0.629628	3.33395	1.10772		-37.5	2.41399		-13.25	6.76723		-19.75	4.85424		-38.75	2.31574
5.625	2.44234	0.657426	3.33636	1.09879		-37.375	2.42611		-13.125	6.83789		-19.625	4.83035		-38.625	2.32209
5.75	2.47787	0.685565	3.34119	1.08994		-37.25	2.4413		-13	6.90942		-19.5	4.80875		-38.5	2.32994
5.875	2.51691	0.713299	3.34867	1.08031		-37.125	2.46235		-12.875	6.98148		-19.375	4.78972		-38.375	2.34147
6	2.55891	0.740742	3.35848	1.07027		-37	2.48693		-12.75	7.05475		-19.25	4.77308		-38.25	2.3567
6.125	2.60237	0.768411	3.36992	1.05798		-36.875	2.51369		-12.625	7.12994		-19.125	4.75849		-38.125	2.37733
6.25	2.64744	0.795835	3.38346	1.04573		-36.75	2.54374		-12.5	7.20625		-19	4.74604		-38	2.40158
6.375	2.69492	0.823215	3.3999	1.03329		-36.625	2.5784		-12.375	7.28392		-18.875	4.73653		-37.875	2.42997
6.5	2.74469	0.849838	3.41894	1.0208		-36.5	2.61568		-12.25	7.36223		-18.75	4.72945		-37.75	2.45962
6.625	2.79764	0.875638	3.43489	1.00373		-36.375	2.65569		-12.125	7.44194		-18.625	4.72507		-37.625	2.4933
6.75	2.84914	0.902369	3.45032	0.982648		-36.25	2.69879		-12	7.52268		-18.5	4.72238		-37.5	2.53031
6.875	2.90099	0.927391	3.46867	0.961709		-36.125	2.7452		-11.875	7.60388		-18.375	4.72189		-37.375	2.56699
7	2.95375	0.951493	3.4893	0.941426		-36	2.79453		-11.75	7.68581		-18.25	4.72318		-37.25	2.60371
7.125	2.98971	0.946724	3.51068	0.923932		-35.875	2.84628		-11.625	7.76949		-18.125	4.72739		-37.125	2.5722
7.25	3.01285	0.920644	3.53113	0.903808		-35.75	2.90013		-11.5	7.85383		-18	4.73404		-37	2.54406
7.375	3.03035	0.883629	3.54828	0.877153		-35.625	2.94682		-11.375	7.93898		-17.875	4.7433		-36.875	2.5073
7.5	3.05022	0.84785	3.56517	0.848209		-35.5	2.99484		-11.25	8.025		-17.75	4.7543		-36.75	2.47293
7.625	3.07294	0.813187	3.58028	0.81995		-35.375	2.98552		-11.125	8.1117		-17.625	4.76852		-36.625	2.44259
7.75	3.09775	0.780591	3.59685	0.792914		-35.25	2.97848		-11	8.19923		-17.5	4.78512		-36.5	2.41447
7.875	3.12366	0.74873	3.61207	0.765713		-35.125	2.94568		-10.875	8.28649		-17.375	4.80423		-36.375	2.39136
8	3.14664	0.71255	3.62717	0.738707		-35	2.91596		-10.75	8.37457		-17.25	4.82562		-36.25	2.37159
8.125	3.16418	0.669445	3.64159	0.710985		-34.875	2.89015		-10.625	8.46601		-17.125	4.84875		-36.125	2.35493
8.25	3.18388	0.627744	3.65438	0.682564		-34.75	2.86722		-10.5	8.55747		-17	4.87411		-36	2.34149
8.375	3.20257	0.586915	3.66618	0.655194		-34.625	2.84777		-10.375	8.64952		-16.875	4.90243		-35.875	2.33245
8.5	3.22344	0.548641	3.67113	0.627004		-34.5	2.83158		-10.25	8.74158		-16.75	4.93299		-35.75	2.32715
8.625	3.24052	0.51188	3.65665	0.595079		-34.375	2.81839		-10.125	8.83432		-16.625	4.96584		-35.625	2.32473
8.75	3.2548	0.476849	3.64181	0.563579		-34.25	2.80708		-10	8.92772		-16.5	5.00038		-35.5	2.32609
8.875	3.26364	0.444947	3.62786	0.532412		-34.125	2.80219		-9.875	9.02276		-16.375	5.0367		-35.375	2.33382
9	3.27461	0.416345	3.61606	0.502154		-34	2.79911		-9.75	9.11689		-16.25	5.07466		-35.25	2.34333
9.125	3.28426	0.39298	3.60648	0.472936		-33.875	2.80025		-9.625	9.21268		-16.125	5.1158		-35.125	2.35734
9.25	3.29617	0.373952	3.5984	0.444941		-33.75	2.80469		-9.5	9.30796		-16	5.15898		-35	2.37449
9.375	3.30024	0.346428	3.5939	0.418558		-33.625	2.81177		-9.375	9.40544		-15.875	5.20419		-34.875	2.39401
9.5	3.3062	0.321655	3.59157	0.393901		-33.5	2.82213		-9.25	9.50247		-15.75	5.25135		-34.75	2.41712
9.625	3.30776	0.292805	3.5919	0.371311		-33.375	2.83626		-9.125	9.60044		-15.625	5.30029		-34.625	2.44525
9.75	3.31166	0.265797	3.59419	0.351696		-33.25	2.853		-9	9.69896		-15.5	5.3511		-34.5	2.47684
9.875	3.31421	0.241197	3.5976	0.338976		-33.125	2.87377		-8.875	9.66817		-15.375	5.40393		-34.375	2.51248
10	3.31831	0.218648	3.60316	0.32849		-33	2.89643		-8.75	9.61677		-15.25	5.45855		-34.25	2.55009
10.125	3.32389	0.197822	3.61121	0.320185		-32.875	2.92415		-8.625	9.55409		-15.125	5.51546		-34.125	2.59142
10.25	3.33189	0.179549	3.62128	0.314101		-32.75	2.95372		-8.5	9.49245		-15	5.57408		-34	2.6358
10.375	3.34341	0.165169	3.6275	0.309007		-32.625	2.98725		-8.375	9.43217		-14.875	5.63289		-33.875	2.68249
10.5	3.35733	0.154695	3.63539	0.30529		-32.5	3.02366		-8.25	9.3728		-14.75	5.6927		-33.75	2.73207
10.625	3.37187	0.151433	3.64592	0.303073		-32.375	3.0621		-8.125	9.31447		-14.625	5.75704		-33.625	2.78645
10.75	3.38648	0.152886	3.65882	0.302223		-32.25	3.10341		-8	9.25728		-14.5	5.8226		-33.5	2.84243
10.875	3.40025	0.156428	3.67501	0.302533		-32.125	3.14896		-7.875	9.20166		-14.375	5.88866		-33.375	2.90108
11	3.41248	0.15913	3.69325	0.304072		-32	3.19665		-7.75	9.14647		-14.25	5.95571		-33.25	2.96172
11.125	3.42691	0.163548	3.71463	0.307035		-31.875	3.24668		-7.625	9.09263		-14.125	6.02531		-33.125	3.02549
11.25	3.44358	0.171392	3.73598	0.310458		-31.75	3.29863		-7.5	9.03968		-14	6.09524		-33	3.09137
11.375	3.4636	0.182243	3.75907	0.314677		-31.625	3.34918		-7.375	8.98961		-13.875	6.16746		-32.875	3.15936
11.5	3.48593	0.195511	3.78417	0.31902		-31.5	3.29846		-7.25	8.93983		-13.75	6.23979		-32.75	3.22954
11.625	3.51132	0.210376	3.81185	0.323501		-31.375	3.23438		-7.125	8.89121		-13.625	6.31445		-32.625	3.30158
11.75	3.53901	0.226687	3.84185	0.328119		-31.25	3.1726		-7	8.84274		-13.5	6.38983		-32.5	3.37563
11.875	3.56994	0.244286	3.8752	0.332956		-31.125	3.11398		-6.875	8.77347		-13.375	6.4668		-32.375	3.45241
12	3.60299	0.262551	3.91056	0.33777		-31	3.05689		-6.75	8.68615		-13.25	6.54448		-32.25	3.5301
12.125	3.63917	0.281119	3.94846	0.343201		-30.875	3.00503		-6.625	8.59389		-13.125	6.61659		-32.125	3.61014
12.25	3.67753	0.29999	3.98841	0.348592		-30.75	2.95561		-6.5	8.50222		-13	6.68965		-32	3.69139
12.375	3.71553	0.317308	4.0315	0.353812		-30.625	2.90724		-6.375	8.4109		-12.875	6.75582		-31.875	3.77592
12.5	3.75505	0.33487	4.0766	0.359233		-30.5	2.86127		-6.25	8.32019		-12.75	6.82386		-31.75	3.85779
12.625	3.78986	0.350497	4.116	0.352059		-30.375	2.81853		-6.125	8.23119		-12.625	6.89573		-31.625	3.93982
12.75	3.82546	0.367433	4.14984	0.336198		-30.25	2.77789		-6	8.14205		-12.5	6.96917		-31.5	3.93584
12.875	3.86117	0.384885	4.17703	0.321208		-30.125	2.74333		-5.875	8.05498		-12.375	7.04297		-31.375	3.88407
13	3.89908	0.403591	4.19798	0.306982		-30	2.71197		-5.75	7.96726		-12.25	7.11842		-31.25	3.83245
13.125	3.93762	0.422517	4.20846	0.301024		-29.875	2.68208		-5.625	7.88138		-12.125	7.19619		-31.125	3.78307
13.25	3.97813	0.442185	4.21012	0.30151		-29.75	2.65511		-5.5	7.79485		-12	7.27541		-31	3.73605
13.375	4.01685	0.460502	4.20624	0.304584		-29.625	2.63117		-5.375	7.71058		-11.875	7.35518		-30.875	3.6935
13.5	4.05527	0.479687	4.20089	0.311627		-29.5	2.61043		-5.25	7.62722		-11.75	7.43644		-30.75	3.65063
13.625	4.08903	0.493468	4.17051	0.318731		-29.375	2.5941		-5.125	7.54569		-11.625	7.51965		-30.625	3.61211
13.75	4.12212	0.503196	4.14037	0.32854		-29.25	2.58126		-5	7.46459		-11.5	7.60353		-30.5	3.57562
13.875	4.14524	0.508321	4.11142	0.34128		-29.125	2.57345		-4.875	7.38351		-11.375	7.69021		-30.375	3.54263
14	4.16941	0.516494	4.08455	0.3558		-29	2.56851		-4.75	7.30291		-11.25	7.77715		-30.25	3.5115
14.125	4.18731	0.521872	4.05938	0.370998		-28.875	2.56618		-4.625	7.22541		-11.125	7.86601		-30.125	3.48413
14.25	4.19766	0.53119	4.03029	0.37592		-28.75	2.56667		-4.5	7.1488		-11	7.95585		-30	3.45896
14.375	4.1936	0.531364	4.00115	0.374911		-28.625	2.57218		-4.375	7.07203		-10.875	8.04303		-29.875	3.43607
14.5	4.18952	0.535759	3.97366	0.373459		-28.5	2.58112		-4.25	6.99618		-10.75	8.13163		-29.75	3.41571
14.625	4.18719	0.543981	3.94937	0.371836		-28.375	2.59307		-4.125	6.92271		-10.625	8.21546		-29.625	3.39869
14.75	4.18659	0.555863	3.927	0.370817		-28.25	2.60833		-4	6.8496		-10.5	8.30269		-29.5	3.38461
14.875	4.18587	0.568457	3.90796	0.370057		-28.125	2.62745		-3.875	6.77883		-10.375	8.39354		-29.375	3.37316
15	4.17867	0.576302	3.89085	0.36965		-28	2.64742		-3.75	6.70854		-10.25	8.48714		-29.25	3.36469
15.125	4.16439	0.585961	3.87172	0.360829		-27.875	2.67295		-3.625	6.63936		-10.125	8.49782		-29.125	3.36094
15.25	4.14999	0.59731	3.85112	0.346871		-27.75	2.7018		-3.5	6.57098		-10	8.49843		-29	3.35964
15.375	4.12138	0.59284	3.83078	0.329909		-27.625	2.73543		-3.375	6.50482		-9.875	8.4349		-28.875	3.36189
15.5	4.09415	0.587342	3.81234	0.316062		-27.5	2.77143		-3.25	6.44007		-9.75	8.37268		-28.75	3.36663
15.625	4.06176	0.571969	3.79307	0.301486		-27.375	2.80979		-3.125	6.37738		-9.625	8.29931		-28.625	3.37412
15.75	4.03124	0.557229	3.76636	0.285737		-27.25	2.85118		-3	6.31473		-9.5	8.22698		-28.5	3.3846
15.875	4.00105	0.540089	3.71592	0.252758		-27.125	2.8966		-2.875	6.25483		-9.375	8.14472		-28.375	3.39744
16	3.96792	0.518369	3.66258	0.219086		-27	2.94363		-2.75	6.19581		-9.25	8.06251		-28.25	3.41302
16.125	3.93273	0.492033	3.60138	0.185701		-26.875	2.99402		-2.625	6.13838		-9.125	7.98328		-28.125	3.43319
16.25	3.89951	0.466982	3.52763	0.152558		-26.75	3.0471		-2.5	6.08181		-9	7.90513		-28	3.45469
16.375	3.86891	0.442069	3.45167	0.122423		-26.625	3.10208		-2.375	6.02844		-8.875	7.82745		-27.875	3.47927
16.5	3.84009	0.418906	3.37678	0.100307		-26.5	3.1596		-2.25	5.97672		-8.75	7.75036		-27.75	3.50575
16.625	3.80787	0.391866	3.29636	0.0885775		-26.375	3.2207		-2.125	5.92509		-8.625	7.67549		-27.625	3.53763
16.75	3.77571	0.365312	3.21014	0.0825492		-26.25	3.2834		-2	5.87519		-8.5	7.60007		-27.5	3.57022
16.875	3.73203	0.337083	3.12483	0.083617		-26.125	3.28158		-1.875	5.82861		-8.375	7.52745		-27.375	3.60666
17	3.68987	0.312416	3.04052	0.0922279		-26	3.23982		-1.75	5.78384		-8.25	7.45461		-27.25	3.64458
17.125	3.64436	0.287261	2.95476	0.0996808		-25.875	3.17609		-1.625	5.73979		-8.125	7.38451		-27.125	3.68644
17.25	3.60029	0.267052	2.86741	0.103658		-25.75	3.11413		-1.5	5.6973		-8	7.31456		-27	3.72944
17.375	3.55513	0.252175	2.78166	0.107104		-25.625	3.05428		-1.375	5.65829		-7.875	7.24757		-26.875	3.77538
17.5	3.50868	0.24263	2.69733	0.111398		-25.5	2.9962		-1.25	5.62055		-7.75	7.18142		-26.75	3.82373
17.625	3.45223	0.23383	2.61494	0.116827		-25.375	2.94161		-1.125	5.58444		-7.625	7.11622		-26.625	3.86783
17.75	3.39766	0.230069	2.53426	0.123013		-25.25	2.88971		-1	5.55022		-7.5	7.05244		-26.5	3.84902
17.875	3.34224	0.228563	2.45605	0.12967		-25.125	2.8405		-0.875	5.51794		-7.375	6.98896		-26.375	3.81546
18	3.28285	0.224431	2.37969	0.137043		-25	2.79411		-0.75	5.4862		-7.25	6.92693		-26.25	3.78389
18.125	3.21637	0.218874	2.30625	0.145485		-24.875	2.74962		-0.625	5.45947		-7.125	6.86919		-26.125	3.75457
18.25	3.15164	0.213581	2.23506	0.154365		-24.75	2.70814		-0.5	5.43486		-7	6.81127		-26	3.72791
18.375	3.08906	0.208765	2.16648	0.163792		-24.625	2.67151		-0.375	5.41028		-6.875	6.75552		-25.875	3.70696
18.5	3.02821	0.204568	2.10049	0.173763		-24.5	2.6317		-0.25	5.38783		-6.75	6.70115		-25.75	3.68519
18.625	2.97039	0.200706	2.03767	0.184167		-24.375	2.59308		-0.125	5.36919		-6.625	6.64732		-25.625	3.66867
18.75	2.91448	0.197713	1.97736	0.195297		-24.25	2.55574		0	5.33781		-6.5	6.59493		-25.5	3.65374
18.875	2.862	0.195625	1.9206	0.206443		-24.125	2.52426		0.125	5.27014		-6.375	6.54685		-25.375	3.64164
19	2.81167	0.194433	1.86696	0.217829		-24	2.497		0.25	5.20407		-6.25	6.49785		-25.25	3.63115
19.125	2.76473	0.19416	1.8169	0.229765		-23.875	2.47217		0.375	5.14044		-6.125	6.45186		-25.125	3.62614
19.25	2.72014	0.194838	1.76999	0.241865		-23.75	2.45172		0.5	5.07722		-6	6.40766		-25	3.62249
19.375	2.67883	0.196758	1.72742	0.253564		-23.625	2.4367		0.625	5.01595		-5.875	6.36484		-24.875	3.62244
19.5	2.64013	0.199785	1.68829	0.265413		-23.5	2.42618		0.75	4.94484		-5.75	6.32387		-24.75	3.62502
19.625	2.60538	0.203655	1.6537	0.277839		-23.375	2.42138		0.875	4.87441		-5.625	6.28568		-24.625	3.62997
19.75	2.57313	0.208284	1.62266	0.28995		-23.25	2.42116		1	4.80391		-5.5	6.24941		-24.5	3.63665
19.875	2.54458	0.214105	1.5964	0.301994		-23.125	2.42487		1.125	4.73691		-5.375	6.21425		-24.375	3.64817
20	2.5192	0.220915	1.57393	0.313822		-23	2.43285		1.25	4.6698		-5.25	6.18104		-24.25	3.66252
20.125	2.49756	0.228638	1.55649	0.325437		-22.875	2.44505		1.375	4.60564		-5.125	6.15012		-24.125	3.67925
20.25	2.47858	0.237316	1.54298	0.336721		-22.75	2.4611		1.5	4.54244		-5	6.12091		-24	3.69876
20.375	2.46384	0.246149	1.53441	0.347569		-22.625	2.48351		1.625	4.48206		-4.875	6.09428		-23.875	3.71442
20.5	2.4518	0.255872	1.53007	0.357912		-22.5	2.50997		1.75	4.42317		-4.75	6.06889		-23.75	3.73197
20.625	2.44414	0.265747	1.5309	0.367766		-22.375	2.54026		1.875	4.36665		-4.625	6.04454		-23.625	3.72458
20.75	2.43964	0.275932	1.53592	0.377193		-22.25	2.57469		2	4.31171		-4.5	6.02154		-23.5	3.71737
20.875	2.43917	0.28647	1.54597	0.386768		-22.125	2.61235		2.125	4.25917		-4.375	5.99563		-23.375	3.71439
21	2.4417	0.297163	1.56014	0.395506		-22	2.65394		2.25	4.20861		-4.25	5.97125		-23.25	3.71299
21.125	2.44837	0.308052	1.57956	0.403558		-21.875	2.69929		2.375	4.16003		-4.125	5.94536		-23.125	3.71403
21.25	2.4583	0.318776	1.60266	0.41109		-21.75	2.74704		2.5	4.11352		-4	5.92168		-23	3.7179
21.375	2.4722	0.329506	1.63022	0.417075		-21.625	2.80206		2.625	4.06993		-3.875	5.89975		-22.875	3.7265
21.5	2.48921	0.340218	1.65854	0.418191		-21.5	2.85973		2.75	4.02816		-3.75	5.87824		-22.75	3.73671
21.625	2.51004	0.35094	1.69141	0.418741		-21.375	2.91197		2.875	3.98904		-3.625	5.82724		-22.625	3.75065
21.75	2.5338	0.361385	1.72773	0.419215		-21.25	2.96544		3	3.95182		-3.5	5.77801		-22.5	3.76544
21.875	2.56149	0.37173	1.76863	0.419852		-21.125	3.02145		3.125	3.9175		-3.375	5.72741		-22.375	3.78422
22	2.59212	0.381866	1.81295	0.420461		-21	3.07921		3.25	3.88369		-3.25	5.67859		-22.25	3.80572
22.125	2.62661	0.391917	1.86166	0.42082		-20.875	3.14076		3.375	3.81123		-3.125	5.63115		-22.125	3.82952
22.25	2.66316	0.401477	1.91324	0.42125		-20.75	3.20368		3.5	3.7399		-3	5.58571		-22	3.85597
22.375	2.70397	0.410533	1.96874	0.422015		-20.625	3.26763		3.625	3.66668		-2.875	5.54312		-21.875	3.88516
22.5	2.74766	0.419468	2.02706	0.422494		-20.5	3.33376		3.75	3.59544		-2.75	5.5026		-21.75	3.91649
22.625	2.79399	0.428219	2.08878	0.4228		-20.375	3.40591		3.875	3.52808		-2.625	5.46472		-21.625	3.95068
22.75	2.84285	0.436258	2.15305	0.42333		-20.25	3.47868		4	3.46017		-2.5	5.42779		-21.5	3.98726
22.875	2.89483	0.443483	2.22068	0.424124		-20.125	3.55244		4.125	3.39556		-2.375	5.3945		-21.375	4.02635
23	2.94744	0.4479	2.29067	0.425171		-20	3.62807		4.25	3.33325		-2.25	5.36222		-21.25	4.06728
23.125	3.00196	0.450871	2.3635	0.425949		-19.875	3.70561		4.375	3.27492		-2.125	5.33191		-21.125	4.11155
23.25	3.05843	0.453436	2.4383	0.426638		-19.75	3.78487		4.5	3.21776		-2	5.30332		-21	4.1581
23.375	3.11603	0.454906	2.51386	0.421032		-19.625	3.86553		4.625	3.16361		-1.875	5.27923		-20.875	4.20639
23.5	3.17546	0.456215	2.58398	0.392399		-19.5	3.94778		4.75	3.11147		-1.75	5.25609		-20.75	4.25586
23.625	3.23353	0.457239	2.65267	0.365961		-19.375	4.03126		4.875	3.06216		-1.625	5.23649		-20.625	4.3091
23.75	3.29349	0.458366	2.72303	0.3413		-19.25	4.1162		5	3.01481		-1.5	5.21787		-20.5	4.36424
23.875	3.35505	0.459175	2.78719	0.316784		-19.125	4.20382		5.125	2.9726		-1.375	5.20168		-20.375	4.42157
24	3.41839	0.459939	2.82844	0.286876		-19	4.29226		5.25	2.93132		-1.25	5.1879		-20.25	4.48071
24.125	3.48261	0.460452	2.85157	0.255981		-18.875	4.3812		5.375	2.89336		-1.125	5.178		-20.125	4.54141
24.25	3.54833	0.4611	2.87178	0.23359		-18.75	4.47092		5.5	2.85733		-1	5.16989		-20	4.60329
24.375	3.60719	0.445619	2.87046	0.224724		-18.625	4.56264		5.625	2.82783		-0.875	5.14638		-19.875	4.66783
24.5	3.66705	0.430621	2.85289	0.224799		-18.5	4.65549		5.75	2.80043		-0.75	5.12416		-19.75	4.73159
24.625	3.7287	0.415325	2.83186	0.23284		-18.375	4.74988		5.875	2.77719		-0.625	5.08997		-19.625	4.80088
24.75	3.79127	0.401307	2.80601	0.239251		-18.25	4.84525		6	2.7574		-0.5	5.05824		-19.5	4.87179
24.875	3.85334	0.389299	2.78214	0.248932		-18.125	4.94136		6.125	2.74024		-0.375	4.99271		-19.375	4.94277
25	3.91563	0.377496	2.76079	0.263098		-18	5.0379		6.25	2.7256		-0.25	4.92886		-19.25	5.01529
25.125	3.9712	0.364431	2.74299	0.280958		-17.875	5.13646		6.375	2.71616		-0.125	4.86316		-19.125	5.08967
25.25	4.0282	0.354266	2.72759	0.301586		-17.75	5.23495		6.5	2.708		0	4.79897		-19	5.16532
25.375	4.07798	0.339263	2.71326	0.321783		-17.625	5.33441		6.625	2.70536		0.125	4.73846		-18.875	5.24251
25.5	4.12915	0.329051	2.69843	0.340318		-17.5	5.43431		6.75	2.70596		0.25	4.67921		-18.75	5.32015
25.625	4.16666	0.314724	2.68636	0.358783		-17.375	5.53606		6.875	2.71049		0.375	4.61497		-18.625	5.40044
25.75	4.19678	0.301883	2.67713	0.377862		-17.25	5.63818		7	2.7186		0.5	4.55003		-18.5	5.48126
25.875	4.22262	0.296534	2.67182	0.396847		-17.125	5.74037		7.125	2.72879		0.625	4.48387		-18.375	5.56364
26	4.25035	0.297897	2.66948	0.415747		-17	5.84305		7.25	2.74187		0.75	4.41968		-18.25	5.64721
26.125	4.27528	0.302199	2.67027	0.433466		-16.875	5.94711		7.375	2.76106		0.875	4.35744		-18.125	5.73084
26.25	4.29757	0.311117	2.66617	0.426073		-16.75	6.05179		7.5	2.78166		1	4.2962		-18	5.81561
26.375	4.3133	0.308526	2.66255	0.407285		-16.625	6.15721		7.625	2.80762		1.125	4.23796		-17.875	5.83709
26.5	4.32778	0.310203	2.66166	0.388562		-16.5	6.26183		7.75	2.8368		1.25	4.18064		-17.75	5.79462
26.625	4.33852	0.311485	2.665	0.369366		-16.375	6.32632		7.875	2.86858		1.375	4.12689		-17.625	5.73294
26.75	4.35078	0.314393	2.67117	0.350532		-16.25	6.37806		8	2.90272		1.5	4.07526		-17.5	5.67185
26.875	4.3643	0.31797	2.68106	0.331951		-16.125	6.4272		8.125	2.94098		1.625	4.02556		-17.375	5.61336
27	4.37901	0.322715	2.6938	0.313734		-16	6.47657		8.25	2.98232		1.75	3.97826		-17.25	5.55656
27.125	4.39608	0.326487	2.71009	0.296248		-15.875	6.52839		8.375	3.02731		1.875	3.93355		-17.125	5.50192
27.25	4.41328	0.327944	2.72917	0.279715		-15.75	6.58179		8.5	3.07406		2	3.89135		-17	5.44905
27.375	4.43074	0.326706	2.75197	0.264273		-15.625	6.63633		8.625	3.12378		2.125	3.85149		-16.875	5.39757
27.5	4.44899	0.326823	2.77733	0.250553		-15.5	6.69161		8.75	3.17623		2.25	3.81423		-16.75	5.34792
27.625	4.46305	0.33303	2.79909	0.238667		-15.375	6.74921		8.875	3.23194		2.375	3.77882		-16.625	5.2999
27.75	4.47764	0.338524	2.8206	0.23044		-15.25	6.80828		9	3.29019		2.5	3.74608		-16.5	5.25379
27.875	4.47971	0.327522	2.82854	0.214568		-15.125	6.86949		9.125	3.35028		2.625	3.71692		-16.375	5.21067
28	4.48347	0.320259	2.83484	0.211188		-15	6.93209		9.25	3.41275		2.75	3.69009		-16.25	5.16868
28.125	4.48268	0.314157	2.82841	0.218852		-14.875	6.99506		9.375	3.478		2.875	3.66395		-16.125	5.12865
28.25	4.48195	0.311633	2.81523	0.240099		-14.75	7.05937		9.5	3.54545		3	3.6407		-16	5.08979
28.375	4.47355	0.31031	2.79838	0.269728		-14.625	7.12521		9.625	3.50426		3.125	3.59379		-15.875	5.05456
28.5	4.46601	0.314231	2.7634	0.287458		-14.5	7.192		9.75	3.44715		3.25	3.55053		-15.75	5.02147
28.625	4.44544	0.323503	2.72289	0.306385		-14.375	7.2608		9.875	3.37989		3.375	3.48353		-15.625	4.9899
28.75	4.42629	0.337399	2.68189	0.330123		-14.25	7.33051		10	3.31451		3.5	3.41838		-15.5	4.96023
28.875	4.4014	0.349903	2.63472	0.348977		-14.125	7.40204		10.125	3.25179		3.625	3.33557		-15.375	4.93263
29	4.37796	0.36454	2.58925	0.371333		-14	7.47348		10.25	3.19113		3.75	3.25473		-15.25	4.90697
29.125	4.3517	0.376693	2.54521	0.39439		-13.875	7.5454		10.375	3.13315		3.875	3.17602		-15.125	4.88544
29.25	4.32697	0.390224	2.5013	0.413908		-13.75	7.61847		10.5	3.07778		4	3.09893		-15	4.86617
29.375	4.29217	0.394497	2.45497	0.422565		-13.625	7.6919		10.625	3.02467		4.125	3.02677		-14.875	4.84813
29.5	4.25858	0.39823	2.41091	0.432319		-13.5	7.76516		10.75	2.97409		4.25	2.95648		-14.75	4.83239
29.625	4.22625	0.400538	2.36176	0.428818		-13.375	7.83956		10.875	2.92831		4.375	2.88775		-14.625	4.81924
29.75	4.19539	0.402259	2.31549	0.425179		-13.25	7.91503		11	2.88396		4.5	2.82153		-14.5	4.80845
29.875	4.16815	0.40429	2.27319	0.421564		-13.125	7.99013		11.125	2.84313		4.625	2.76085		-14.375	4.79973
30	4.14244	0.406155	2.23387	0.418061		-13	8.06147		11.25	2.80544		4.75	2.70306		-14.25	4.7934
30.125	4.11991	0.408108	2.1983	0.414878		-12.875	8.13676		11.375	2.77091		4.875	2.64875		-14.125	4.78954
30.25	4.09933	0.409872	2.1656	0.411975		-12.75	8.2125		11.5	2.73949		5	2.59776		-14	4.78774
30.375	4.0817	0.411877	2.13711	0.409401		-12.625	8.28877		11.625	2.71212		5.125	2.54971		-13.875	4.78973
30.5	4.0663	0.413874	2.11168	0.407202		-12.5	8.36474		11.75	2.68819		5.25	2.5054		-13.75	4.79412
30.625	4.05379	0.415648	2.09108	0.405447		-12.375	8.444		11.875	2.66662		5.375	2.46442		-13.625	4.80021
30.75	4.04342	0.417107	2.07376	0.404225		-12.25	8.52224		12	2.64826		5.5	2.42596		-13.5	4.80841
30.875	4.03644	0.418748	2.06088	0.40307		-12.125	8.60236		12.125	2.63513		5.625	2.39484		-13.375	4.81911
31	4.03183	0.420351	2.05108	0.402463		-12	8.68312		12.25	2.62473		5.75	2.36678		-13.25	4.83173
31.125	4.03021	0.421418	2.044	0.397752		-11.875	8.76512		12.375	2.61807		5.875	2.32823		-13.125	4.84698
31.25	4.03041	0.422694	2.0403	0.393416		-11.75	8.84734		12.5	2.61508		6	2.29136		-13	4.86412
31.375	4.0342	0.423887	2.04007	0.38801		-11.625	8.93093		12.625	2.61561		6.125	2.25933		-12.875	4.885
31.5	4.03976	0.424995	2.04333	0.383571		-11.5	9.01533		12.75	2.61905		6.25	2.229		-12.75	4.90733
31.625	4.0485	0.425913	2.05089	0.379709		-11.375	9.10024		12.875	2.628		6.375	2.20658		-12.625	4.93144
31.75	4.05923	0.42694	2.06185	0.376919		-11.25	9.18542		13	2.64053		6.5	2.18597		-12.5	4.95714
31.875	4.07314	0.427925	2.07732	0.375438		-11.125	9.27189		13.125	2.65551		6.625	2.16945		-12.375	4.98776
32	4.08945	0.428892	2.0963	0.374741		-11	9.35911		13.25	2.67407		6.75	2.15706		-12.25	5.0192
32.125	4.10865	0.429699	2.11942	0.375173		-10.875	9.44705		13.375	2.69703		6.875	2.14793		-12.125	5.05204
32.25	4.13009	0.430577	2.14568	0.376416		-10.75	9.5357		13.5	2.723		7	2.14296		-12	5.08702
32.375	4.15458	0.431147	2.17611	0.378258		-10.625	9.61793		13.625	2.75146		7.125	2.14305		-11.875	5.1256
32.5	4.18102	0.43151	2.20935	0.381255		-10.5	9.70098		13.75	2.78327		7.25	2.14733		-11.75	5.16571
32.625	4.21029	0.432359	2.24674	0.385086		-10.375	9.77626		13.875	2.82037		7.375	2.15007		-11.625	5.20704
32.75	4.24141	0.432932	2.28668	0.389706		-10.25	9.83508		14	2.85966		7.5	2.15696		-11.5	5.24984
32.875	4.27566	0.433379	2.33101	0.395325		-10.125	9.8683		14.125	2.90192		7.625	2.16776		-11.375	5.29553
33	4.31177	0.433875	2.37746	0.400315		-10	9.90279		14.25	2.94666		7.75	2.18237		-11.25	5.34314
33.125	4.35068	0.434387	2.42477	0.401158		-9.875	9.8455		14.375	2.99515		7.875	2.2015		-11.125	5.3931
33.25	4.39133	0.434575	2.47436	0.402805		-9.75	9.75401		14.5	3.04645		8	2.22434		-11	5.44378
33.375	4.42956	0.426022	2.52764	0.405135		-9.625	9.6564		14.625	3.09998		8.125	2.25154		-10.875	5.49827
33.5	4.46769	0.415374	2.58347	0.40806		-9.5	9.55934		14.75	3.15605		8.25	2.28248		-10.75	5.5534
33.625	4.50746	0.40469	2.63654	0.411816		-9.375	9.46349		14.875	3.21544		8.375	2.31724		-10.625	5.61054
33.75	4.54874	0.395985	2.68052	0.41968		-9.25	9.36824		15	3.27727		8.5	2.35418		-10.5	5.66804
33.875	4.59272	0.38887	2.71652	0.44328		-9.125	9.27423		15.125	3.34075		8.625	2.39709		-10.375	5.7292
34	4.6384	0.383856	2.75069	0.476695		-9	9.18085		15.25	3.40602		8.75	2.44234		-10.25	5.78984
34.125	4.68592	0.380632	2.77333	0.523511		-8.875	9.08683		15.375	3.47459		8.875	2.49082		-10.125	5.85313
34.25	4.73482	0.379845	2.79774	0.574363		-8.75	8.99345		15.5	3.54483		9	2.54209		-10	5.91701
34.375	4.78055	0.371231	2.8212	0.625558		-8.625	8.90194		15.625	3.61846		9.125	2.59753		-9.875	5.98311
34.5	4.82772	0.365566	2.83376	0.66759		-8.5	8.8101		15.75	3.69214		9.25	2.65594		-9.75	6.04909
34.625	4.87278	0.356465	2.83565	0.706738		-8.375	8.71961		15.875	3.68823		9.375	2.70065		-9.625	6.12002
34.75	4.91911	0.352591	2.83916	0.750502		-8.25	8.62877		16	3.68354		9.5	2.74728		-9.5	6.19168
34.875	4.9617	0.349928	2.84501	0.79835		-8.125	8.53947		16.125	3.66746		9.625	2.72501		-9.375	6.26244
35	5.00349	0.350418	2.84784	0.8515		-8	8.45095		16.25	3.65415		9.75	2.70633		-9.25	6.33393
35.125	5.02856	0.3477	2.84976	0.907543		-7.875	8.36323		16.375	3.64427		9.875	2.6801		-9.125	6.40975
35.25	5.05045	0.352276	2.85387	0.964675		-7.75	8.27617		16.5	3.63721		10	2.65748		-9	6.48633
35.375	5.03039	0.347986	2.86058	1.02265		-7.625	8.19008		16.625	3.63327		10.125	2.63861		-8.875	6.56314
35.5	5.01157	0.351135	2.86948	1.08061		-7.5	8.10394		16.75	3.6312		10.25	2.62294		-8.75	6.64061
35.625	4.98124	0.362264	2.8819	1.13775		-7.375	8.02019		16.875	3.63276		10.375	2.61054		-8.625	6.72001
35.75	4.95217	0.37989	2.89597	1.19386		-7.25	7.93708		17	3.63729		10.5	2.6017		-8.5	6.79853
35.875	4.92308	0.403391	2.90765	1.24338		-7.125	7.85416		17.125	3.64585		10.625	2.59951		-8.375	6.88019
36	4.89525	0.43195	2.91529	1.28536		-7	7.7719		17.25	3.65557		10.75	2.59959		-8.25	6.9629
36.125	4.86781	0.462925	2.92359	1.32395		-6.875	7.69224		17.375	3.66975		10.875	2.60338		-8.125	7.04644
36.25	4.83962	0.493567	2.93267	1.363		-6.75	7.61145		17.5	3.68566		11	2.61092		-8	7.12911
36.375	4.80589	0.517165	2.94593	1.40145		-6.625	7.53308		17.625	3.70407		11.125	2.62329		-7.875	7.21534
36.5	4.77381	0.54187	2.96164	1.43977		-6.5	7.45429		17.75	3.72523		11.25	2.63941		-7.75	7.30154
36.625	4.73998	0.562381	2.97756	1.47306		-6.375	7.37808		17.875	3.68549		11.375	2.65712		-7.625	7.38849
36.75	4.7073	0.582934	2.99185	1.50082		-6.25	7.30248		18	3.60556		11.5	2.67857		-7.5	7.47632
36.875	4.6732	0.595367	3.00969	1.52805		-6.125	7.22851		18.125	3.51469		11.625	2.7057		-7.375	7.56496
37	4.64105	0.608152	3.03026	1.5547		-6	7.15571		18.25	3.42523		11.75	2.73527		-7.25	7.65414
37.125	4.61022	0.616047	3.05394	1.58101		-5.875	7.08358		18.375	3.33748		11.875	2.76624		-7.125	7.73313
37.25	4.58066	0.621942	3.07981	1.60729		-5.75	7.01267		18.5	3.2513		12	2.79872		-7	7.721
37.375	4.55207	0.62291	3.10794	1.63075		-5.625	6.94234		18.625	3.16719		12.125	2.82387		-6.875	7.6993
37.5	4.52533	0.623793	3.12968	1.64389		-5.5	6.87327		18.75	3.08485		12.25	2.85242		-6.75	7.67919
37.625	4.50144	0.624312	3.15337	1.65469		-5.375	6.80801		18.875	3.00458		12.375	2.88385		-6.625	7.6591
37.75	4.47923	0.624968	3.17912	1.66506		-5.25	6.74165		19	2.92624		12.5	2.91853		-6.5	7.63914
37.875	4.46033	0.625427	3.20539	1.67041		-5.125	6.67805		19.125	2.85024		12.625	2.9424		-6.375	7.62447
38	4.44338	0.625982	3.23026	1.67013		-5	6.61503		19.25	2.77507		12.75	2.96665		-6.25	7.61143
38.125	4.42962	0.626511	3.25837	1.66924		-4.875	6.55367		19.375	2.70305		12.875	2.97625		-6.125	7.59781
38.25	4.41771	0.627139	3.28895	1.66855		-4.75	6.49365		19.5	2.63337		13	2.98884		-6	7.58584
38.375	4.40915	0.627963	3.32222	1.66722		-4.625	6.43487		19.625	2.56565		13.125	3.00404		-5.875	7.57743
38.5	4.40267	0.628627	3.35156	1.65455		-4.5	6.37761		19.75	2.50036		13.25	3.0225		-5.75	7.57013
38.625	4.39868	0.629272	3.38166	1.63938		-4.375	6.32258		19.875	2.43838		13.375	3.04521		-5.625	7.5635
38.75	4.39681	0.629654	3.41393	1.62425		-4.25	6.26868		20	2.37885		13.5	3.07112		-5.5	7.55835
38.875	4.3986	0.630081	3.44706	1.60471		-4.125	6.21634		20.125	2.32224		13.625	3.10059		-5.375	7.55636
39	4.40223	0.630275	3.48145	1.58371		-4	6.16567		20.25	2.26817		13.75	3.13313		-5.25	7.55583
39.125	4.40863	0.629718	3.51564	1.5577		-3.875	6.11717		20.375	2.21832		13.875	3.16816		-5.125	7.55654
39.25	4.41718	0.629063	3.55032	1.52853		-3.75	6.07032		20.5	2.17068		14	3.20608		-5	7.55843
39.375	4.42634	0.623049	3.58657	1.50001		-3.625	6.02446		20.625	2.12666		14.125	3.24702		-4.875	7.56247
39.5	4.43774	0.617028	3.62463	1.47133		-3.5	5.98038		20.75	2.08614		14.25	3.28691		-4.75	7.5677
39.625	4.45228	0.611052	3.66566	1.44296		-3.375	5.93883		20.875	2.04861		14.375	3.33473		-4.625	7.57463
39.75	4.46879	0.605496	3.70872	1.41462		-3.25	5.89814		21	2.01477		14.5	3.3852		-4.5	7.58322
39.875	4.48801	0.599682	3.75408	1.38645		-3.125	5.86071		21.125	1.98595		14.625	3.43791		-4.375	7.59388
40	4.50934	0.593967	3.80124	1.35867		-3	5.82435		21.25	1.95977		14.75	3.49207		-4.25	7.60552
40.125	4.53328	0.588398	3.85074	1.33063		-2.875	5.79129		21.375	1.93937		14.875	3.54876		-4.125	7.61934
40.25	4.55903	0.582813	3.90138	1.30266		-2.75	5.75803		21.5	1.92303		15	3.60754		-4	7.63479
40.375	4.58823	0.577845	3.95318	1.27503		-2.625	5.72823		21.625	1.9101		15.125	3.66892		-3.875	7.65224
40.5	4.61896	0.572659	4.00641	1.24805		-2.5	5.69998		21.75	1.9013		15.25	3.73209		-3.75	7.67056
40.625	4.6525	0.567758	4.06107	1.2221		-2.375	5.67378		21.875	1.89697		15.375	3.79721		-3.625	7.69083
40.75	4.68758	0.563195	4.11648	1.19704		-2.25	5.64963		22	1.8954		15.5	3.86333		-3.5	7.71156
40.875	4.72562	0.558405	4.17363	1.1725		-2.125	5.62816		22.125	1.89926		15.625	3.93435		-3.375	7.73554
41	4.7651	0.553845	4.23195	1.14867		-2	5.60735		22.25	1.90729		15.75	4.00606		-3.25	7.75951
41.125	4.80742	0.550103	4.29263	1.12515		-1.875	5.59036		22.375	1.91913		15.875	4.07868		-3.125	7.78685
41.25	4.85149	0.54636	4.35445	1.10172		-1.75	5.57434		22.5	1.93441		16	4.15313		-3	7.81179
41.375	4.89821	0.542349	4.4183	1.07945		-1.625	5.56083		22.625	1.95422		16.125	4.23114		-2.875	7.73723
41.5	4.94602	0.538703	4.48309	1.05741		-1.5	5.54947		22.75	1.97694		16.25	4.30934		-2.75	7.6638
41.625	4.99632	0.535374	4.55024	1.03632		-1.375	5.54049		22.875	2.00509		16.375	4.39028		-2.625	7.5831
41.75	5.04814	0.532222	4.61869	1.01587		-1.25	5.53368		23	2.03709		16.5	4.47273		-2.5	7.50334
41.875	5.10234	0.529311	4.68871	0.99591		-1.125	5.52847		23.125	2.07276		16.625	4.5235		-2.375	7.4237
42	5.15794	0.52641	4.75971	0.976895		-1	5.52544		23.25	2.11206		16.75	4.57609		-2.25	7.34505
42.125	5.21547	0.524078	4.83218	0.958542		-0.875	5.5247		23.375	2.15392		16.875	4.62116		-2.125	7.26877
42.25	5.27433	0.521762	4.90571	0.940838		-0.75	5.52558		23.5	2.19821		17	4.66313		-2	7.19328
42.375	5.33604	0.520095	4.98076	0.924024		-0.625	5.52711		23.625	2.24897		17.125	4.6619		-1.875	7.11833
42.5	5.3991	0.51852	5.0569	0.908107		-0.5	5.53082		23.75	2.30288		17.25	4.66268		-1.75	7.04421
42.625	5.46353	0.516863	5.13407	0.892519		-0.375	5.4995		23.875	2.35863		17.375	4.65552		-1.625	6.97187
42.75	5.52919	0.515514	5.21169	0.877346		-0.25	5.46806		24	2.41636		17.5	4.65299		-1.5	6.90003
42.875	5.59705	0.514532	5.28991	0.863313		-0.125	5.43657		24.125	2.47858		17.625	4.64692		-1.375	6.83042
43	5.66602	0.513693	5.36904	0.85024		0	5.40684		24.25	2.54332		17.75	4.64241		-1.25	6.76193
43.125	5.73642	0.512999	5.44924	0.83785		0.125	5.37941		24.375	2.61037		17.875	4.60941		-1.125	6.69475
43.25	5.80774	0.512883	5.5303	0.826409		0.25	5.35361		24.5	2.67964		18	4.57926		-1	6.62875
43.375	5.88152	0.512715	5.61264	0.815519		0.375	5.33026		24.625	2.75123		18.125	4.5225		-0.875	6.56398
43.5	5.95559	0.512664	5.69553	0.805413		0.5	5.30859		24.75	2.82476		18.25	4.46715		-0.75	6.50032
43.625	6.03181	0.513229	5.77907	0.79561		0.625	5.29009		24.875	2.90093		18.375	4.40764		-0.625	6.43861
43.75	6.10868	0.513843	5.863	0.786011		0.75	5.2738		25	2.97907		18.5	4.35011		-0.5	6.37813
43.875	6.18717	0.514344	5.94731	0.776906		0.875	5.2607		25.125	3.05846		18.625	4.29399		-0.375	6.31757
44	6.26664	0.515112	6.02982	0.767255		1	5.24807		25.25	3.13972		18.75	4.24133		-0.25	6.25851
44.125	6.34741	0.515925	6.11295	0.758434		1.125	5.22087		25.375	3.22422		18.875	4.19107		-0.125	6.2044
44.25	6.42891	0.516993	6.194	0.750711		1.25	5.1785		25.5	3.30937		19	4.14331		0	6.15069
44.375	6.51212	0.518415	6.27584	0.743912		1.375	5.10181		25.625	3.39659		19.125	4.09817		0.125	6.09808
44.5	6.59611	0.520235	6.35807	0.737735		1.5	5.02613		25.75	3.48505		19.25	4.05542		0.25	6.04603
44.625	6.68127	0.521549	6.4382	0.729477		1.625	4.95302		25.875	3.56923		19.375	4.01311		0.375	5.99663
44.75	6.76715	0.522949	6.51883	0.721797		1.75	4.87794		26	3.63947		19.5	3.97326		0.5	5.9488
44.875	6.85416	0.52471	6.59988	0.714486		1.875	4.80678		26.125	3.68708		19.625	3.93856		0.625	5.90324
45	6.94184	0.526453	6.68159	0.707859		2	4.73647		26.25	3.73627		19.75	3.90654		0.75	5.85948
45.125	7.03072	0.528548	6.7647	0.702134		2.125	4.66355		26.375	3.7883		19.875	3.87852		0.875	5.81798
45.25	7.12021	0.530789	6.84828	0.697002		2.25	4.59199		26.5	3.84245		20	3.85157		1	5.77742
45.375	7.21088	0.533044	6.93177	0.691284		2.375	4.52074		26.625	3.89975		20.125	3.82784		1.125	5.73868
45.5	7.30202	0.535382	7.01471	0.684706		2.5	4.45145		26.75	3.95804		20.25	3.8066		1.25	5.70115
45.625	7.39453	0.537482	7.09812	0.678235		2.625	4.38643		26.875	4.01911		20.375	3.78825		1.375	5.66644
45.75	7.48683	0.539449	7.18209	0.672184		2.75	4.32182		27	4.08121		20.5	3.77254		1.5	5.6337
45.875	7.58093	0.541792	7.26702	0.666589		2.875	4.26002		27.125	4.14644		20.625	3.75983		1.625	5.60304
46	7.67537	0.544417	7.35259	0.661408		3	4.20051		27.25	4.21249		20.75	3.7498		1.75	5.57439
46.125	7.77046	0.546558	7.43969	0.656869		3.125	4.14346		27.375	4.27043		20.875	3.74272		1.875	5.54183
46.25	7.86588	0.548792	7.52726	0.652704		3.25	4.08771		27.5	4.27766		21	3.73861		2	5.50197
46.375	7.96237	0.551506	7.61581	0.648804		3.375	4.03533		27.625	4.25652		21.125	3.7383		2.125	5.46259
46.5	8.05909	0.554106	7.70483	0.645432		3.5	3.9847		27.75	4.23789		21.25	3.74099		2.25	5.42391
46.625	8.15713	0.556267	7.79394	0.642674		3.625	3.93778		27.875	4.22241		21.375	3.74572		2.375	5.38726
46.75	8.25547	0.558439	7.88196	0.639929		3.75	3.89361		28	4.20809		21.5	3.75343		2.5	5.35268
46.875	8.35445	0.560535	7.96888	0.638089		3.875	3.85232		28.125	4.19785		21.625	3.76434		2.625	5.3202
47	8.45353	0.562405	8.05531	0.637142		4	3.81394		28.25	4.18964		21.75	3.77816		2.75	5.28986
47.125	8.55346	0.56402	8.14228	0.636525		4.125	3.77771		28.375	4.18382		21.875	3.79573		2.875	5.26192
47.25	8.65367	0.565812	8.22986	0.636256		4.25	3.74452		28.5	4.18006		22	3.8162		3	5.23614
47.375	8.75455	0.567556	8.31849	0.635844		4.375	3.71544		28.625	4.18006		22.125	3.83914		3.125	5.21192
47.5	8.8556	0.569101	8.40744	0.635482		4.5	3.68883		28.75	4.18163		22.25	3.8644		3.25	5.18992
47.625	8.95764	0.570824	8.49278	0.630194		4.625	3.66595		28.875	4.1861		22.375	3.89258		3.375	5.17064
47.75	9.0597	0.572554	8.57758	0.624199		4.75	3.64621		29	4.19268		22.5	3.92298		3.5	5.15356
47.875	9.16284	0.57414	8.66236	0.617036		4.875	3.62948		29.125	4.20375		22.625	3.95696		3.625	5.13868
48	9.26602	0.575731	8.74751	0.61054		5	3.61596		29.25	4.21532		22.75	3.99239		3.75	5.12602
48.125	9.36982	0.577536	8.83402	0.604961		5.125	3.60576		29.375	4.23049		22.875	4.03268		3.875	5.11525
48.25	9.47377	0.579185	8.92082	0.599985		5.25	3.59896		29.5	4.2482		23	4.07534		4	5.10679
48.375	9.57816	0.58011	9.00718	0.592325		5.375	3.59685		29.625	4.26817		23.125	4.119		4.125	5.09153
48.5	9.68237	0.581088	9.09379	0.585369		5.5	3.5977		29.75	4.29063		23.25	4.16491		4.25	5.07373
48.625	9.78668	0.58066	9.17986	0.57701		5.625	3.60164		29.875	4.3159		23.375	4.21383		4.375	5.04729
48.75	9.89106	0.580248	9.26599	0.568517		5.75	3.60856		30	4.34347		23.5	4.26491		4.5	5.02101
48.875	9.99515	0.577517	9.35145	0.557992		5.875	3.61869		30.125	4.37214		23.625	4.31864		4.625	4.99927
49	10.0994	0.575118	9.43725	0.548011		6	3.62914		30.25	4.40319		23.75	4.3745		4.75	4.97977
49.125	10.2044	0.572639	9.52367	0.538571		6.125	3.57903		30.375	4.44001		23.875	4.43303		4.875	4.9628
49.25	10.3094	0.570433	9.61041	0.529769		6.25	3.53156		30.5	4.47538		24	4.49365		5	4.94726
49.375	10.4148	0.568197	9.69838	0.521602		6.375	3.45209		30.625	4.51536		24.125	4.54926		5.125	4.92387
49.5	10.5203	0.56617	9.78633	0.514035		6.5	3.37373		30.75	4.55651		24.25	4.60697		5.25	4.90231
49.625	10.6266	0.56434	9.87564	0.50729		6.625	3.29795		30.875	4.57549		24.375	4.63809		5.375	4.87278
49.75	10.733	0.562548	9.96532	0.501152		6.75	3.22345		31	4.55626		24.5	4.67003		5.5	4.84546
49.875	10.8397	0.561006	10.0558	0.495681		6.875	3.15278		31.125	4.5314		24.625	4.65201		5.625	4.81724
50	10.9464	0.559617	10.1466	0.490767		7	3.08437		31.25	4.50883		24.75	4.63373		5.75	4.79128
50.125	11.0538	0.558329	10.2383	0.486493		7.125	3.01758		31.375	4.4893		24.875	4.61947		5.875	4.76718
50.25	11.1612	0.557122	10.3304	0.482771		7.25	2.95268		31.5	4.47219		25	4.60652		6	4.74531
50.375	11.269	0.555933	10.4231	0.479869		7.375	2.89046		31.625	4.457		25.125	4.59725		6.125	4.72565
50.5	11.3765	0.555036	10.516	0.477572		7.5	2.83088		31.75	4.44427		25.25	4.59006		6.25	4.70832
50.625	11.485	0.553915	10.61	0.475662		7.625	2.77467		31.875	4.43512		25.375	4.58594		6.375	4.69265
50.75	11.5932	0.553191	10.7041	0.47446		7.75	2.72133		32	4.42633		25.5	4.58492		6.5	4.67924
50.875	11.7025	0.552346	10.7991	0.473888		7.875	2.67086		32.125	4.42298		25.625	4.58819		6.625	4.66953
51	11.8118	0.551684	10.8943	0.473717		8	2.62349		32.25	4.42048		25.75	4.59447		6.75	4.66222
51.125	11.921	0.55105	10.9903	0.474152		8.125	2.57896		32.375	4.42086		25.875	4.6023		6.875	4.65484
51.25	12.0304	0.550537	11.0866	0.47523		8.25	2.53738		32.5	4.42266		26	4.61299		7	4.64964
51.375	12.1403	0.550317	11.1833	0.476451		8.375	2.50004		32.625	4.42824		26.125	4.58576		7.125	4.58504
51.5	12.2501	0.55023	11.2804	0.478165		8.5	2.46601		32.75	4.43458		26.25	4.5613		7.25	4.50888
51.625	12.3606	0.549852	11.378	0.480171		8.625	2.43525		32.875	4.4444		26.375	4.52863		7.375	4.41779
51.75	12.471	0.549749	11.4757	0.482387		8.75	2.40812		33	4.4567		26.5	4.49929		7.5	4.32762
51.875	12.582	0.549713	11.5718	0.482124		8.875	2.385		33.125	4.47262		26.625	4.47331		7.625	4.24124
52	12.693	0.549967	11.6679	0.482266		9	2.36549		33.25	4.49084		26.75	4.45003		7.75	4.15316
52.125	12.8044	0.550068	11.7643	0.481833		9.125	2.34941		33.375	4.51001		26.875	4.43081		7.875	4.0694
52.25	12.9159	0.550271	11.8608	0.481911		9.25	2.33703		33.5	4.53153		27	4.4149		8	3.98398
52.375	13.0278	0.550297	11.9567	0.481783		9.375	2.32989		33.625	4.55729		27.125	4.40215		8.125	3.90476
52.5	13.1396	0.550456	12.0528	0.482066		9.5	2.32519		33.75	4.58247		27.25	4.39242		8.25	3.82174
52.625	13.2516	0.550933	12.1497	0.482274		9.625	2.32565		33.875	4.6122		27.375	4.36722		8.375	3.7444
52.75	13.3635	0.55132	12.2468	0.48317		9.75	2.33007		34	4.64421		27.5	4.34198		8.5	3.66759
52.875	13.4759	0.55143	12.3443	0.483981		9.875	2.33729		34.125	4.67816		27.625	4.31355		8.625	3.59247
53	13.5883	0.551661	12.442	0.485186		10	2.34844		34.25	4.7131		27.75	4.28827		8.75	3.5193
53.125	13.7009	0.552038	12.5391	0.486699		10.125	2.365		34.375	4.75207		27.875	4.26781		8.875	3.44792
53.25	13.8134	0.552594	12.636	0.488437		10.25	2.38499		34.5	4.7931		28	4.24964		9	3.3777
53.375	13.9266	0.553114	12.7329	0.49031		10.375	2.40824		34.625	4.83421		28.125	4.23627		9.125	3.31145
53.5	14.0398	0.553681	12.8296	0.492375		10.5	2.43482		34.75	4.87739		28.25	4.22389		9.25	3.24485
53.625	14.1529	0.554231	12.9249	0.4954		10.625	2.46592		34.875	4.92453		28.375	4.21639		9.375	3.18288
53.75	14.266	0.554798	13.0202	0.498714		10.75	2.49965		35	4.97367		28.5	4.21218		9.5	3.12341
53.875	14.3791	0.554747	13.1157	0.502442		10.875	2.53613		35.125	5.02428		28.625	4.21039		9.625	3.06741
54	14.4919	0.554537	13.2111	0.506676		11	2.57503		35.25	5.07678		28.75	4.21177		9.75	3.01239
54.125	14.604	0.55346	13.307	0.511082		11.125	2.62096		35.375	5.13148		28.875	4.20748		9.875	2.96053
54.25	14.7162	0.552455	13.4029	0.515635		11.25	2.67002		35.5	5.18775		29	4.20322		10	2.91066
54.375	14.8258	0.550144	13.4995	0.520715		11.375	2.7202		35.625	5.24543		29.125	4.19775		10.125	2.86524
54.5	14.9354	0.547986	13.5962	0.52586		11.5	2.77333		35.75	5.30483		29.25	4.19431		10.25	2.82129
54.625	15.0443	0.544793	13.6933	0.531084		11.625	2.82997		35.875	5.36615		29.375	4.19372		10.375	2.78203
54.75	15.1525	0.541847	13.7906	0.53635		11.75	2.88914		36	5.42807		29.5	4.19579		10.5	2.74526
54.875	15.2609	0.538485	13.8885	0.541645		11.875	2.95118		36.125	5.49268		29.625	4.20095		10.625	2.71209
55	15.369	0.535421	13.9865	0.547044		12	3.01575		36.25	5.55834		29.75	4.20782		10.75	2.68184
55.125	15.4761	0.530563	14.0845	0.552612		12.125	3.06502		36.375	5.62656		29.875	4.2185		10.875	2.65566
55.25	15.5831	0.526115	14.1825	0.558378		12.25	3.11639		36.5	5.69544		30	4.23086		11	2.63255
55.375	15.6894	0.520966	14.281	0.564436		12.375	3.14269		36.625	5.76637		30.125	4.24592		11.125	2.61295
55.5	15.7956	0.516159	14.3795	0.570533		12.5	3.1724		36.75	5.8379		30.25	4.26376		11.25	2.59647
55.625	15.9026	0.511271	14.4782	0.57534		12.625	3.15829		36.875	5.86677		30.375	4.28486		11.375	2.58396
55.75	16.0096	0.506775	14.5767	0.579983		12.75	3.14573		37	5.81345		30.5	4.30854		11.5	2.57513
55.875	16.1167	0.502901	14.6754	0.584548		12.875	3.13681		37.125	5.7562		30.625	4.31739		11.625	2.57015
56	16.2239	0.499473	14.7742	0.589376		13	3.12947		37.25	5.69833		30.75	4.32879		11.75	2.56814
56.125	16.3299	0.495421	14.8736	0.593909		13.125	3.12712		37.375	5.64537		30.875	4.33861		11.875	2.57069
56.25	16.4357	0.491955	14.973	0.598777		13.25	3.12682		37.5	5.59301		31	4.3511		12	2.57694
56.375	16.5406	0.487899	15.0732	0.603557		13.375	3.13106		37.625	5.54277		31.125	4.36473		12.125	2.58701
56.5	16.6448	0.482836	15.1733	0.608612		13.5	3.13808		37.75	5.49317		31.25	4.38104		12.25	2.60076
56.625	16.7486	0.477249	15.2739	0.613552		13.625	3.14674		37.875	5.44651		31.375	4.40123		12.375	2.61795
56.75	16.8523	0.472036	15.3737	0.619262		13.75	3.1585		38	5.40018		31.5	4.42402		12.5	2.63874
56.875	16.9572	0.467437	15.4717	0.625585		13.875	3.17426		38.125	5.35703		31.625	4.44909		12.625	2.66335
57	17.0617	0.462984	15.569	0.632065		14	3.19309		38.25	5.31588		31.75	4.47643		12.75	2.69143
57.125	17.1668	0.459221	15.6663	0.638507		14.125	3.21542		38.375	5.27742		31.875	4.50576		12.875	2.72264
57.25	17.2716	0.455665	15.7635	0.645004		14.25	3.24075		38.5	5.23933		32	4.53758		13	2.7572
57.375	17.3773	0.452715	15.8592	0.649611		14.375	3.26915		38.625	5.20538		32.125	4.57306		13.125	2.7962
57.5	17.4827	0.450017	15.955	0.654191		14.5	3.30044		38.75	5.17092		32.25	4.61092		13.25	2.83647
57.625	17.5885	0.447841	16.05	0.658254		14.625	3.33348		38.875	5.14181		32.375	4.65037		13.375	2.88088
57.75	17.6941	0.446097	16.1451	0.662261		14.75	3.36931		39	5.11118		32.5	4.69178		13.5	2.92821
57.875	17.8004	0.444788	16.2389	0.664527		14.875	3.40851		39.125	5.08594		32.625	4.71236		13.625	2.97844
58	17.9068	0.443858	16.3326	0.666697		15	3.45039		39.25	5.06138		32.75	4.7339		13.75	3.03143
58.125	18.0133	0.443095	16.4272	0.668821		15.125	3.49201		39.375	5.03977		32.875	4.75424		13.875	3.08635
58.25	18.1197	0.442673	16.5215	0.671108		15.25	3.52831		39.5	5.02024		33	4.77692		14	3.14374
58.375	18.227	0.442836	16.6167	0.673497		15.375	3.56778		39.625	5.00242		33.125	4.8029		14.125	3.205
58.5	18.3342	0.443383	16.7118	0.675901		15.5	3.61032		39.75	4.98685		33.25	4.83011		14.25	3.26682
58.625	18.4411	0.443875	16.807	0.678285		15.625	3.65609		39.875	4.97494		33.375	4.8595		14.375	3.33261
58.75	18.5478	0.444466	16.9021	0.681002		15.75	3.70322		40	4.96531		33.5	4.8902		14.5	3.4005
58.875	18.6548	0.445498	16.9974	0.682852		15.875	3.75539		40.125	4.95699		33.625	4.92553		14.625	3.46924
59	18.7616	0.4467	17.0926	0.684626		16	3.81025		40.25	4.95104		33.75	4.96127		14.75	3.53998
59.125	18.8687	0.448093	17.1885	0.686563		16.125	3.86649		40.375	4.94688		33.875	4.99981		14.875	3.60985
59.25	18.9754	0.449345	17.2842	0.688558		16.25	3.92496		40.5	4.94511		34	5.03847		15	3.67798
59.375	19.0813	0.449818	17.3807	0.690734		16.375	3.93802		40.625	4.94784		34.125	5.08126		15.125	3.66322
59.5	19.1872	0.450511	17.4772	0.69276		16.5	3.90935		40.75	4.95295		34.25	5.12599		15.25	3.65138
59.625	19.2932	0.451404	17.5736	0.694598		16.625	3.87987		40.875	4.95913		34.375	5.17279		15.375	3.64278
59.75	19.399	0.452532	17.6699	0.696807		16.75	3.85185		41	4.96706		34.5	5.22147		15.5	3.63455
59.875	19.5054	0.454035	17.767	0.698102		16.875	3.82716		41.125	4.97797		34.625	5.27143		15.625	3.63233
60	19.6115	0.455901	17.8641	0.699399		17	3.80476		41.25	4.99124		34.75	5.32319		15.75	3.63308
60.125	19.7179	0.457763	17.9616	0.70128		17.125	3.78516		41.375	5.00696		34.875	5.35487		15.875	3.63685
60.25	19.8242	0.459909	18.0591	0.703321		17.25	3.7679		41.5	5.02479		35	5.38623		16	3.6422
60.375	19.9305	0.462048	18.1574	0.705355		17.375	3.75458		41.625	5.04552		35.125	5.36802		16.125	3.65119
60.5	20.0367	0.464434	18.2557	0.707259		17.5	3.74414		41.75	5.06833		35.25	5.35395		16.25	3.66256
60.625	20.1429	0.466953	18.3543	0.709399		17.625	3.73604		41.875	5.09221		35.375	5.31368		16.375	3.67702
60.75	20.2491	0.469575	18.4529	0.711505		17.75	3.73085		42	5.11833		35.5	5.27768		16.5	3.69399
60.875	20.3553	0.472181	18.5523	0.713757		17.875	3.7301		42.125	5.14831		35.625	5.22094		16.625	3.71436
61	20.4612	0.475224	18.6515	0.716165		18	3.73042		42.25	5.18046		35.75	5.16542		16.75	3.73719
61.125	20.5664	0.478382	18.7516	0.718382		18.125	3.73469		42.375	5.21448		35.875	5.11212		16.875	3.76354
61.25	20.6715	0.481609	18.8516	0.720532		18.25	3.74055		42.5	5.249		36	5.06008		17	3.79129
61.375	20.777	0.484894	18.9513	0.722319		18.375	3.751		42.625	5.28709		36.125	5.01151		17.125	3.82243
61.5	20.8821	0.488297	19.0507	0.724458		18.5	3.76306		42.75	5.32723		36.25	4.9637		17.25	3.85624
61.625	20.9875	0.491365	19.1498	0.725848		18.625	3.7782		42.875	5.36805		36.375	4.91764		17.375	3.89399
61.75	21.0928	0.494567	19.2486	0.72761		18.75	3.79579		43	5.41018		36.5	4.87358		17.5	3.9331
61.875	21.1975	0.49656	19.3481	0.729277		18.875	3.81709		43.125	5.45746		36.625	4.83198		17.625	3.97468
62	21.302	0.498979	19.4475	0.730887		19	3.84077		43.25	5.50633		36.75	4.79249		17.75	4.0183
62.125	21.4062	0.500522	19.5475	0.732572		19.125	3.85854		43.375	5.55615		36.875	4.75682		17.875	4.03376
62.25	21.5104	0.502371	19.6473	0.73436		19.25	3.86509		43.5	5.60722		37	4.72205		18	4.05018
62.375	21.6142	0.503253	19.7476	0.735935		19.375	3.8516		43.625	5.66056		37.125	4.69073		18.125	4.06084
62.5	21.7178	0.504435	19.8478	0.737737		19.5	3.84049		43.75	5.71493		37.25	4.66178		18.25	4.07412
62.625	21.8216	0.504929	19.9486	0.739387		19.625	3.83202		43.875	5.77087		37.375	4.63385		18.375	4.09102
62.75	21.9251	0.505758	20.0493	0.740788		19.75	3.82595		44	5.82802		37.5	4.60833		18.5	4.10946
62.875	22.0288	0.506552	20.1506	0.742277		19.875	3.7974		44.125	5.88947		37.625	4.58563		18.625	4.1249
63	22.1324	0.507466	20.252	0.743658		20	3.76504		44.25	5.94907		37.75	4.5654		18.75	4.14165
63.125	22.2366	0.508072	20.3535	0.745192		20.125	3.71715		44.375	6.01271		37.875	4.54666		18.875	4.07922
63.25	22.3408	0.508765	20.4549	0.746842		20.25	3.66663		44.5	6.07786		38	4.53043		19	4.01882
63.375	22.445	0.509582	20.557	0.748373		20.375	3.59414		44.625	6.14362		38.125	4.51889		19.125	3.94611
63.5	22.5493	0.51036	20.6591	0.750013		20.5	3.5236		44.75	6.21076		38.25	4.50994		19.25	3.87523
63.625	22.6538	0.511164	20.7615	0.751547		20.625	3.45541		44.875	6.27981		38.375	4.50274		19.375	3.80754
63.75	22.7581	0.511949	20.8639	0.753105		20.75	3.38832		45	6.35022		38.5	4.49813		19.5	3.73988
63.875	22.8627	0.51259	20.9655	0.753088		20.875	3.32417		45.125	6.42133		38.625	4.49584		19.625	3.67522
64	22.9672	0.513369	21.0671	0.752963		21	3.26213		45.25	6.49374		38.75	4.49573		19.75	3.61268
64.125	23.0721	0.514105	21.1691	0.752307		21.125	3.20198		45.375	6.5682		38.875	4.49834		19.875	3.5527
64.25	23.1769	0.514923	21.2711	0.751659		21.25	3.14426		45.5	6.6428		39	4.50348		20	3.49407
64.375	23.282	0.51576	21.3734	0.751549		21.375	3.09003		45.625	6.71976		39.125	4.51016		20.125	3.43811
64.5	23.3868	0.516803	21.4758	0.751406		21.5	3.03722		45.75	6.79749		39.25	4.51917		20.25	3.38455
64.625	23.4923	0.517908	21.5785	0.751222		21.625	2.98806		45.875	6.87641		39.375	4.53391		20.375	3.33375
64.75	23.5978	0.518907	21.6808	0.751178		21.75	2.94128		46	6.95497		39.5	4.55075		20.5	3.28364
64.875	23.7036	0.519878	21.7838	0.751048		21.875	2.8971		46.125	7.0369		39.625	4.56747		20.625	3.23902
65	23.8092	0.521065	21.8864	0.751087		22	2.85585		46.25	7.11857		39.75	4.58652		20.75	3.19536
65.125	23.9155	0.522176	21.9897	0.750946		22.125	2.81761		46.375	7.20244		39.875	4.61029		20.875	3.15601
65.25	24.0215	0.523424	22.0927	0.750988		22.25	2.78245		46.5	7.2854		40	4.6365		21	3.11814
65.375	24.128	0.524717	22.1963	0.751195		22.375	2.75109		46.625	7.37051		40.125	4.66483		21.125	3.08339
65.5	24.2342	0.526172	22.2996	0.751469		22.5	2.72228		46.75	7.45656		40.25	4.69554		21.25	3.0516
65.625	24.341	0.527493	22.4037	0.751531		22.625	2.69749		46.875	7.54336		40.375	4.72767		21.375	3.02294
65.75	24.4477	0.528753	22.5076	0.751709		22.75	2.67511		47	7.63073		40.5	4.76212		21.5	2.99703
65.875	24.5546	0.530088	22.6122	0.751782		22.875	2.65745		47.125	7.71933		40.625	4.79978		21.625	2.97418
66	24.6615	0.531425	22.7164	0.752057		23	2.64207		47.25	7.80871		40.75	4.83703		21.75	2.95437
66.125	24.7687	0.532585	22.8213	0.752236		23.125	2.6298		47.375	7.89889		40.875	4.87951		21.875	2.93892
66.25	24.8758	0.533825	22.9261	0.752483		23.25	2.62088		47.5	7.98986		41	4.92204		22	2.92521
66.375	24.9835	0.534887	23.0312	0.752739		23.375	2.61688		47.625	8.08143		41.125	4.97008		22.125	2.91436
66.5	25.0908	0.536251	23.1364	0.75296		23.5	2.61616		47.75	8.17374		41.25	5.01755		22.25	2.90679
66.625	25.1985	0.537497	23.2419	0.753325		23.625	2.61806		47.875	8.26739		41.375	5.06691		22.375	2.90524
66.75	25.306	0.538932	23.3473	0.753657		23.75	2.62348		48	8.36121		41.5	5.11814		22.5	2.90699
66.875	25.4141	0.540327	23.4532	0.754099		23.875	2.63276		48.125	8.45559		41.625	5.17297		22.625	2.91088
67	25.5222	0.541796	23.559	0.75451		24	2.64535		48.25	8.55063		41.75	5.22907		22.75	2.91554
67.125	25.6304	0.543076	23.6652	0.75497		24.125	2.66133		48.375	8.64629		41.875	5.28545		22.875	2.92665
67.25	25.7384	0.544393	23.7714	0.75545		24.25	2.6796		48.5	8.7425		42	5.34308		23	2.93934
67.375	25.8471	0.54583	23.8779	0.75598		24.375	2.70427		48.625	8.84004		42.125	5.40656		23.125	2.9573
67.5	25.9555	0.547288	23.9842	0.756499		24.5	2.7315		48.75	8.93695		42.25	5.46977		23.25	2.9772
67.625	26.0643	0.548758	24.0912	0.756712		24.625	2.76122		48.875	9.03538		42.375	5.53423		23.375	3.00027
67.75	26.1729	0.550184	24.198	0.756933		24.75	2.79379		49	9.13417		42.5	5.60032		23.5	3.0259
67.875	26.2819	0.551581	24.3055	0.757621		24.875	2.82972		49.125	9.22878		42.625	5.66769		23.625	3.05493
68	26.3907	0.552939	24.4127	0.758238		25	2.86837		49.25	9.24467		42.75	5.73661		23.75	3.08697
68.125	26.5	0.554402	24.5202	0.75869		25.125	2.91077		49.375	9.2074		42.875	5.80797		23.875	3.12263
68.25	26.6091	0.555908	24.6273	0.759289		25.25	2.95545		49.5	9.16939		43	5.87954		24	3.16049
68.375	26.7185	0.557156	24.7354	0.759816		25.375	3.0017		49.625	9.13358		43.125	5.95223		24.125	3.2008
68.5	26.8279	0.558388	24.8432	0.760455		25.5	3.05013		49.75	9.0991		43.25	6.02539		24.25	3.24388
68.625	26.9373	0.559775	24.9515	0.760917		25.625	3.06181		49.875	9.06682		43.375	6.10416		24.375	3.28987
68.75	27.0467	0.561265	25.0596	0.761365		25.75	3.07479		50	9.03303		43.5	6.18087		24.5	3.33848
68.875	27.1568	0.562552	25.1679	0.762127		25.875	3.08276		50.125	9.00382		43.625	6.25981		24.625	3.39003
69	27.2667	0.564042	25.2759	0.762899		26	3.09135		50.25	8.97599		43.75	6.33997		24.75	3.44386
69.125	27.3768	0.565574	25.3846	0.763461		26.125	3.10231		50.375	8.9486		43.875	6.42128		24.875	3.50077
69.25	27.4868	0.566884	25.493	0.763869		26.25	3.1163		50.5	8.92169		44	6.50323		25	3.55944
69.375	27.597	0.567898	25.6014	0.764631		26.375	3.13336		50.625	8.89658		44.125	6.58671		25.125	3.62051
69.5	27.7069	0.568746	25.7094	0.765211		26.5	3.15414		50.75	8.87241		44.25	6.67059		25.25	3.68358
69.625	27.8172	0.569526	25.818	0.765439		26.625	3.17822		50.875	8.85183		44.375	6.75703		25.375	3.7484
69.75	27.9273	0.570362	25.9264	0.765685		26.75	3.20523		51	8.83115		44.5	6.84347		25.5	3.8151
69.875	28.0374	0.570953	26.0351	0.765885		26.875	3.236		51.125	8.81228		44.625	6.93093		25.625	3.87824
70	28.1474	0.571535	26.1435	0.766151		27	3.27023		51.25	8.79487		44.75	7.01934		25.75	3.8842
70.125	28.2574	0.571054	26.2526	0.766533		27.125	3.30863		51.375	8.77839		44.875	7.10839		25.875	3.83029
70.25	28.3671	0.570383	26.3615	0.766844		27.25	3.3503		51.5	8.76338		45	7.1977		26	3.77867
70.375	28.4765	0.568771	26.4709	0.767138		27.375	3.39527		51.625	8.75112		45.125	7.28985		26.125	3.72838
70.5	28.5859	0.567174	26.5801	0.767332		27.5	3.4425		51.75	8.73922		45.25	7.3825		26.25	3.68048
70.625	28.6956	0.565885	26.6893	0.767757		27.625	3.4933		51.875	8.72842		45.375	7.45168		26.375	3.6348
70.75	28.8051	0.564422	26.7986	0.768263		27.75	3.54635		52	8.71818		45.5	7.52282		26.5	3.59163
70.875	28.9149	0.562888	26.9084	0.768607		27.875	3.60273		52.125	8.71271		45.625	7.57607		26.625	3.55116
71	29.0245	0.561431	27.0177	0.768808		28	3.6618		52.25	8.70704		45.75	7.63497		26.75	3.5133
71.125	29.1342	0.559965	27.1271	0.76909		28.125	3.7145		52.375	8.70264		45.875	7.69488		26.875	3.47753
71.25	29.2439	0.558567	27.2365	0.769313		28.25	3.76874		52.5	8.69974		46	7.75921		27	3.44448
71.375	29.3538	0.557384	27.3467	0.769735		28.375	3.7577		52.625	8.69899		46.125	7.7211		27.125	3.41456
71.5	29.4634	0.556092	27.4564	0.769987		28.5	3.74938		52.75	8.6994		46.25	7.68457		27.25	3.38746
71.625	29.5734	0.555072	27.5666	0.770342		28.625	3.73992		52.875	8.70172		46.375	7.63492		27.375	3.36381
71.75	29.6832	0.554123	27.6766	0.770654		28.75	3.73279		53	8.70406		46.5	7.58642		27.5	3.34307
71.875	29.7931	0.553113	27.787	0.771021		28.875	3.7317		53.125	8.70826		46.625	7.53856		27.625	3.32551
72	29.9028	0.552066	27.8972	0.771362		29	3.73196		53.25	8.71284		46.75	7.49225		27.75	3.31038
72.125	30.0127	0.551123	28.0078	0.771748		29.125	3.73452		53.375	8.72178		46.875	7.44877		27.875	3.29784
72.25	30.1226	0.550234	28.1181	0.772077		29.25	3.73894		53.5	8.73134		47	7.40494		28	3.28781
72.375	30.2328	0.549194	28.2289	0.772566		29.375	3.74707		53.625	8.74241		47.125	7.36414		28.125	3.28233
72.5	30.3425	0.548007	28.3397	0.772922		29.5	3.75776		53.75	8.7541		47.25	7.32414		28.25	3.27964
72.625	30.4528	0.547584	28.4508	0.773273		29.625	3.77346		53.875	8.76815		47.375	7.28646		28.375	3.27924
72.75	30.5631	0.547081	28.5619	0.773702		29.75	3.79041		54	8.78368		47.5	7.25046		28.5	3.28165
72.875	30.6733	0.546462	28.6729	0.774177		29.875	3.80971		54.125	8.80064		47.625	7.2171		28.625	3.28814
73	30.7835	0.54588	28.7839	0.774596		30	3.83059		54.25	8.81906		47.75	7.18402		28.75	3.29739
73.125	30.8937	0.545662	28.8956	0.774996		30.125	3.85613		54.375	8.83815		47.875	7.1539		28.875	3.30941
73.25	31.0037	0.545353	29.007	0.775281		30.25	3.8843		54.5	8.85868		48	7.12447		29	3.32442
73.375	31.1142	0.5453	29.1188	0.775593		30.375	3.91327		54.625	8.88092		48.125	7.09746		29.125	3.3424
73.5	31.2243	0.545439	29.2301	0.776224		30.5	3.9448		54.75	8.8983		48.25	7.07054		29.25	3.36332
73.625	31.3345	0.545706	29.3422	0.776608		30.625	3.98132		54.875	8.84507		48.375	7.04776		29.375	3.38744
73.75	31.4447	0.545999	29.4539	0.777079		30.75	4.01982		55	8.79129		48.5	7.02564		29.5	3.41444
73.875	31.5551	0.546283	29.5659	0.777436		30.875	4.05958		55.125	8.73854		48.625	7.00629		29.625	3.44387
74	31.6655	0.546593	29.6779	0.777819		31	4.10172		55.25	8.68548		48.75	6.98743		29.75	3.47609
74.125	31.7761	0.546921	29.7902	0.778337		31.125	4.14641		55.375	8.63431		48.875	6.97093		29.875	3.51034
74.25	31.8866	0.547385	29.9024	0.778868		31.25	4.19331		55.5	8.58334		49	6.95496		30	3.54724
74.375	31.9975	0.547898	30.0149	0.779228		31.375	4.24223		55.625	8.53506		49.125	6.94198		30.125	3.58888
74.5	32.1082	0.548244	30.1273	0.779544		31.5	4.29332		55.75	8.48808		49.25	6.93089		30.25	3.63305
74.625	32.2193	0.548928	30.2399	0.780067		31.625	4.34736		55.875	8.44178		49.375	6.92353		30.375	3.67885
74.75	32.3302	0.549602	30.3524	0.780495		31.75	4.40264		56	8.39682		49.5	6.91665		30.5	3.72629
74.875	32.4412	0.550004	30.4654	0.780977		31.875	4.45986		56.125	8.35318		49.625	6.91243		30.625	3.77667
75	32.5521	0.550474	30.5782	0.781556		32	4.51886		56.25	8.3109		49.75	6.90936		30.75	3.82938
						32.125	4.57979		56.375	8.27028		49.875	6.9081		30.875	3.88562
						32.25	4.64258		56.5	8.23107		50	6.90855		31	3.94266
						32.375	4.7013		56.625	8.19265		50.125	6.91133		31.125	4.0024
						32.5	4.75038		56.75	8.15568		50.25	6.91533		31.25	4.06411
						32.625	4.78649		56.875	8.08539		50.375	6.92167		31.375	4.12667
						32.75	4.82438		57	8.00273		50.5	6.92991		31.5	4.1911
						32.875	4.86213		57.125	7.91746		50.625	6.94025		31.625	4.17941
						33	4.8942		57.25	7.83305		50.75	6.95248		31.75	4.16593
						33.125	4.91569		57.375	7.75013		50.875	6.96381		31.875	4.14601
						33.25	4.93954		57.5	7.66815		51	6.97684		32	4.12732
						33.375	4.96304		57.625	7.5867		51.125	6.99817		32.125	4.11259
						33.5	4.98707		57.75	7.50563		51.25	7.01751		32.25	4.09912
						33.625	4.99372		57.875	7.42597		51.375	7.03912		32.375	4.0891
						33.75	5.00267		58	7.34639		51.5	7.06254		32.5	4.08153
						33.875	5.01299		58.125	7.26952		51.625	7.0886		32.625	4.07673
						34	5.02559		58.25	7.19262		51.75	7.11453		32.75	4.07457
						34.125	5.04059		58.375	7.11733		51.875	7.14308		32.875	4.0746
						34.25	5.05775		58.5	7.04249		52	7.17339		33	4.07725
						34.375	5.07737		58.625	6.9688		52.125	7.20584		33.125	4.08354
						34.5	5.09906		58.75	6.89628		52.25	7.2391		33.25	4.09126
						34.625	5.12306		58.875	6.82622		52.375	7.27494		33.375	4.10169
						34.75	5.14924		59	6.75671		52.5	7.31247		33.5	4.11426
						34.875	5.17798		59.125	6.68834		52.625	7.35052		33.625	4.13089
						35	5.20792		59.25	6.62054		52.75	7.39023		33.75	4.14972
						35.125	5.24046		59.375	6.55478		52.875	7.43389		33.875	4.17133
						35.25	5.2746		59.5	6.49037		53	7.47628		34	4.19509
						35.375	5.3116		59.625	6.42662		53.125	7.52202		34.125	4.22096
						35.5	5.35001		59.75	6.3643		53.25	7.56861		34.25	4.24859
						35.625	5.39025		59.875	6.30525		53.375	7.61123		34.375	4.28089
						35.75	5.43229		60	6.24771		53.5	7.65463		34.5	4.31276
						35.875	5.47667		60.125	6.19089		53.625	7.66274		34.625	4.34906
						36	5.52278		60.25	6.13481		53.75	7.67107		34.75	4.38767
						36.125	5.57101		60.375	6.08135		53.875	7.67553		34.875	4.42788
						36.25	5.6207		60.5	6.02764		54	7.68229		35	4.47032
						36.375	5.67211		60.625	5.97817		54.125	7.68212		35.125	4.51515
						36.5	5.72525		60.75	5.9286		54.25	7.6841		35.25	4.56175
						36.625	5.78013		60.875	5.88149		54.375	7.67909		35.375	4.61189
						36.75	5.83621		61	5.83539		54.5	7.67686		35.5	4.66341
						36.875	5.89465		61.125	5.79204		54.625	7.66137		35.625	4.7165
						37	5.95467		61.25	5.7505		54.75	7.64794		35.75	4.7703
						37.125	6.01397		61.375	5.70965		54.875	7.61887		35.875	4.82759
						37.25	6.0748		61.5	5.6704		55	7.59096		36	4.88673
						37.375	6.13015		61.625	5.63475		55.125	7.56624		36.125	4.94658
						37.5	6.13716		61.75	5.60103		55.25	7.54269		36.25	5.0082
						37.625	6.08942		61.875	5.56865		55.375	7.52062		36.375	5.07163
						37.75	6.04342		62	5.53815		55.5	7.50023		36.5	5.13666
						37.875	6		62.125	5.50998		55.625	7.4815		36.625	5.20467
						38	5.95839		62.25	5.48385		55.75	7.46427		36.75	5.27306
						38.125	5.91862		62.375	5.45935		55.875	7.44806		36.875	5.34325
						38.25	5.88017		62.5	5.4369		56	7.43358		37	5.41488
						38.375	5.84236		62.625	5.4174		56.125	7.42151		37.125	5.48749
						38.5	5.8058		62.75	5.39804		56.25	7.41104		37.25	5.56146
						38.625	5.77477		62.875	5.38208		56.375	7.4036		37.375	5.63839
						38.75	5.74464		63	5.36825		56.5	7.39698		37.5	5.71445
						38.875	5.7171		63.125	5.35686		56.625	7.39238		37.625	5.79317
						39	5.68951		63.25	5.34762		56.75	7.38859		37.75	5.87313
						39.125	5.6645		63.375	5.34129		56.875	7.38695		37.875	5.9541
						39.25	5.64136		63.5	5.33559		57	7.38707		38	6.0355
						39.375	5.62128		63.625	5.33317		57.125	7.38936		38.125	6.11936
						39.5	5.60333		63.75	5.33138		57.25	7.39257		38.25	6.20417
						39.625	5.58775		63.875	5.33339		57.375	7.39867		38.375	6.2891
						39.75	5.57394		64	5.33742		57.5	7.40454		38.5	6.37494
						39.875	5.56205		64.125	5.34281		57.625	7.41385		38.625	6.46228
						40	5.55231		64.25	5.35038		57.75	7.42492		38.75	6.55034
						40.125	5.54483		64.375	5.36011		57.875	7.43279		38.875	6.63926
						40.25	5.53857		64.5	5.37201		58	7.44241		39	6.72909
						40.375	5.53562		64.625	5.38777		58.125	7.45086		39.125	6.82061
						40.5	5.53487		64.75	5.40377		58.25	7.45982		39.25	6.9124
						40.625	5.53611		64.875	5.42271		58.375	7.46077		39.375	7.00524
						40.75	5.53953		65	5.44376		58.5	7.46343		39.5	7.09886
						40.875	5.5455		65.125	5.46559		58.625	7.45823		39.625	7.19301
						41	5.55258		65.25	5.4895		58.75	7.45373		39.75	7.28753
						41.125	5.56187		65.375	5.51711		58.875	7.45431		39.875	7.38371
						41.25	5.57269		65.5	5.54675		59	7.45449		40	7.47988
						41.375	5.58714		65.625	5.57782		59.125	7.45783		40.125	7.50618
						41.5	5.60372		65.75	5.61088		59.25	7.4628		40.25	7.52078
						41.625	5.62313		65.875	5.64641		59.375	7.46771		40.375	7.53794
						41.75	5.6443		66	5.68243		59.5	7.47431		40.5	7.5559
						41.875	5.66622		66.125	5.71967		59.625	7.48204		40.625	7.57513
						42	5.69021		66.25	5.741		59.75	7.49145		40.75	7.59555
						42.125	5.71749		66.375	5.76058		59.875	7.49159		40.875	7.61981
						42.25	5.74669		66.5	5.78138		60	7.49277		41	7.64543
						42.375	5.77741		66.625	5.80499		60.125	7.49821		41.125	7.67164
						42.5	5.81011		66.75	5.83057		60.25	7.50484		41.25	7.6992
						42.625	5.84513		66.875	5.85946		60.375	7.51233		41.375	7.72832
						42.75	5.88206		67	5.88914		60.5	7.52053		41.5	7.75902
						42.875	5.91935		67.125	5.9209		60.625	7.53265		41.625	7.79186
						43	5.9585		67.25	5.9544		60.75	7.54651		41.75	7.8261
						43.125	5.99818		67.375	5.98815		60.875	7.56108		41.875	7.8619
						43.25	6.03959		67.5	6.02376		61	7.57724		42	7.89921
						43.375	6.08126		67.625	6.06451		61.125	7.59549		42.125	7.93778
						43.5	6.12375		67.75	6.10503		61.25	7.61549		42.25	7.97783
						43.625	6.16894		67.875	6.14478		61.375	7.63753		42.375	8.01985
						43.75	6.21233		68	6.18191		61.5	7.66131		42.5	8.06184
						43.875	6.25845		68.125	6.19043		61.625	7.68645		42.625	8.10664
						44	6.30624		68.25	6.20089		61.75	7.71273		42.75	8.15284
						44.125	6.35494		68.375	6.21361		61.875	7.74205		42.875	8.19956
						44.25	6.40526		68.5	6.2274		62	7.7714		43	8.24764
						44.375	6.45304		68.625	6.24228		62.125	7.8037		43.125	8.29807
						44.5	6.48825		68.75	6.25907		62.25	7.83751		43.25	8.34982
						44.625	6.52768		68.875	6.26114		62.375	7.87131		43.375	8.40197
						44.75	6.56727		69	6.25483		62.5	7.9067		43.5	8.45528
						44.875	6.60938		69.125	6.24967		62.625	7.93686		43.625	8.51053
						45	6.65161		69.25	6.24644		62.75	7.96885		43.75	8.56609
						45.125	6.69733		69.375	6.24726		62.875	7.99934		43.875	8.55496
						45.25	6.74442		69.5	6.2466		63	8.03189		44	8.52307
						45.375	6.79258		69.625	6.25121		63.125	8.05932		44.125	8.48121
						45.5	6.84166		69.75	6.25578		63.25	8.08846		44.25	8.43992
						45.625	6.89309		69.875	6.26375		63.375	8.09874		44.375	8.40151
						45.75	6.94542		70	6.27284		63.5	8.10939		44.5	8.36435
						45.875	7.00064		70.125	6.28333		63.625	8.10994		44.625	8.3271
						46	7.05592		70.25	6.29573		63.75	8.11246		44.75	8.29125
						46.125	7.11429		70.375	6.31044		63.875	8.11332		44.875	8.25842
						46.25	7.17312		70.5	6.32636		64	8.11472		45	8.22705
						46.375	7.23375		70.625	6.3459		64.125	8.10093		45.125	8.19606
						46.5	7.29436		70.75	6.36542		64.25	8.08846		45.25	8.16655
						46.625	7.35782		70.875	6.38757		64.375	8.05859		45.375	8.13902
						46.75	7.42121		71	6.41156		64.5	8.02947		45.5	8.11299
						46.875	7.4865		71.125	6.4376		64.625	7.98837		45.625	8.08747
						47	7.55303		71.25	6.46452		64.75	7.9482		45.75	8.06348
						47.125	7.62152		71.375	6.49373		64.875	7.91266		45.875	8.04306
						47.25	7.68922		71.5	6.5247		65	7.87664		46	8.02365
						47.375	7.76023		71.625	6.5575		65.125	7.84285		46.125	8.00497
						47.5	7.83183		71.75	6.59204		65.25	7.81069		46.25	7.98694
						47.625	7.9041		71.875	6.62874		65.375	7.78089		46.375	7.9714
						47.75	7.97695		72	6.66614		65.5	7.7527		46.5	7.95566
						47.875	8.05186		72.125	6.70707		65.625	7.72529		46.625	7.94601
						48	8.12735		72.25	6.74763		65.75	7.69895		46.75	7.93571
						48.125	8.20419		72.375	6.7911		65.875	7.67485		46.875	7.92614
						48.25	8.28157		72.5	6.83617		66	7.65246		47	7.91817
						48.375	8.36024		72.625	6.88216		66.125	7.63271		47.125	7.91279
						48.5	8.43922		72.75	6.9297		66.25	7.61266		47.25	7.90902
						48.625	8.52014		72.875	6.97918		66.375	7.59477		47.375	7.90679
						48.75	8.60172		73	7.02938		66.5	7.57695		47.5	7.90535
						48.875	8.68304		73.125	7.08117		66.625	7.56262		47.625	7.90583
						49	8.76509		73.25	7.13441		66.75	7.55		47.75	7.90792
						49.125	8.84996		73.375	7.18988		66.875	7.53789		47.875	7.91126
						49.25	8.9352		73.5	7.24673		67	7.5275		48	7.91614
						49.375	8.91656		73.625	7.3037		67.125	7.51855		48.125	7.92368
						49.5	8.88344		73.75	7.36202		67.25	7.51124		48.25	7.93282
						49.625	8.84482		73.875	7.42319		67.375	7.50648		48.375	7.94304
						49.75	8.80751		74	7.4851		67.5	7.5031		48.5	7.95429
						49.875	8.77364		74.125	7.54852		67.625	7.50127		48.625	7.96752
						50	8.74062		74.25	7.61303		67.75	7.50118		48.75	7.98232
						50.125	8.70781		74.375	7.67864		67.875	7.50344		48.875	7.99886
						50.25	8.67651		74.5	7.74469		68	7.50713		49	8.01637
						50.375	8.64898		74.625	7.81246		68.125	7.5126		49.125	8.03621
						50.5	8.62134		74.75	7.88137		68.25	7.5197		49.25	8.0576
						50.625	8.59553		74.875	7.95134		68.375	7.52822		49.375	8.08002
						50.75	8.57129		75	8.02205		68.5	7.53847		49.5	8.10376
						50.875	8.54805		75.125	8.09454		68.625	7.55124		49.625	8.13124
						51	8.5263		75.25	8.16808		68.75	7.56316		49.75	8.15722
						51.125	8.50692		75.375	8.24197		68.875	7.58008		49.875	8.18711
						51.25	8.48895		75.5	8.31687		69	7.59847		50	8.21502
						51.375	8.47242		75.625	8.39412		69.125	7.61781		50.125	8.24721
						51.5	8.45731		75.75	8.4713		69.25	7.63885		50.25	8.28084
						51.625	8.44515		75.875	8.54891		69.375	7.64639		50.375	8.31557
						51.75	8.43378		76	8.62729		69.5	7.65564		50.5	8.35172
						51.875	8.42341		76.125	8.70796		69.625	7.64304		50.625	8.38932
						52	8.41451		76.25	8.7894		69.75	7.63158		50.75	8.4283
						52.125	8.40541		76.375	8.87087		69.875	7.6025		50.875	8.46862
						52.25	8.39797		76.5	8.95288		70	7.57527		51	8.50947
						52.375	8.39523		76.625	9.03623		70.125	7.55172		51.125	8.55296
						52.5	8.39063		76.75	9.12038		70.25	7.52973		51.25	8.5974
						52.625	8.38773		76.875	9.20529		70.375	7.50882		51.375	8.64233
						52.75	8.38638		77	9.29095		70.5	7.48947		51.5	8.68855
						52.875	8.38631		77.125	9.3772		70.625	7.47398		51.625	8.73689
						53	8.38768		77.25	9.464		70.75	7.46002		51.75	8.78624
						53.125	8.39075		77.375	9.54283		70.875	7.44684		51.875	8.8356
						53.25	8.39306		77.5	9.57615		71	7.43534		52	8.83374
						53.375	8.40045		77.625	9.57938		71.125	7.41005		52.125	8.82413
						53.5	8.40938		77.75	9.58395		71.25	7.41163		52.25	8.81587
						53.625	8.41903		77.875	9.58957		71.375	7.39276		52.375	8.80817
						53.75	8.4286		78	9.59651		71.5	7.40601		52.5	8.80183
						53.875	8.44149		78.125	9.60543		71.625	7.4044		52.625	8.80001
						54	8.45591		78.25	9.61497		71.75	7.40284		52.75	8.79584
						54.125	8.47125		78.375	9.62633		71.875	7.40671		52.875	8.79428
						54.25	8.48809		78.5	9.6383		72	7.4127		53	8.79396
						54.375	8.50668		78.625	9.65217		72.125	7.41837		53.125	8.79621
						54.5	8.52661		78.75	9.66739		72.25	7.42552		53.25	8.79989
						54.625	8.54279		78.875	9.68501		72.375	7.43158		53.375	8.80454
						54.75	8.55885		79	9.70344		72.5	7.43974		53.5	8.8104
						54.875	8.48434		79.125	9.72214		72.625	7.43652		53.625	8.81759
						55	8.4111		79.25	9.74219		72.75	7.4358		53.75	8.8252
						55.125	8.31486		79.375	9.76506		72.875	7.43877		53.875	8.83639
						55.25	8.21923		79.5	9.78893		73	7.44338		54	8.84906
						55.375	8.12629		79.625	9.8126		73.125	7.45005		54.125	8.86232
						55.5	8.03396		79.75	9.80586		73.25	7.45916		54.25	8.87705
						55.625	7.94113		79.875	9.79575		73.375	7.47161		54.375	8.89397
						55.75	7.84894		80	9.78527		73.5	7.48531		54.5	8.91191
						55.875	7.75701		80.125	9.77772		73.625	7.50299		54.625	8.93107
						56	7.66586		80.25	9.77091		73.75	7.52316		54.75	8.95042
						56.125	7.57682		80.375	9.76473		73.875	7.54508		54.875	8.97277
						56.25	7.48829		80.5	9.75992		74	7.56944		55	8.99654
						56.375	7.39983		80.625	9.75731		74.125	7.59629		55.125	9.02226
						56.5	7.31191		80.75	9.75607		74.25	7.62434		55.25	9.048
						56.625	7.22637		80.875	9.75519		74.375	7.65572		55.375	9.07528
						56.75	7.14179		81	9.75568		74.5	7.68907		55.5	9.10176
						56.875	7.0578		81.125	9.7594		74.625	7.71673		55.625	9.13461
						57	6.9748		81.25	9.76338		74.75	7.74606		55.75	9.16646
						57.125	6.89357		81.375	9.76877		74.875	7.75548		55.875	9.20067
						57.25	6.81248		81.5	9.77356		75	7.76566		56	9.23356
						57.375	6.73298		81.625	9.77089		75.125	7.77912		56.125	9.2647
						57.5	6.65404		81.75	9.76674		75.25	7.79425		56.25	9.19607
						57.625	6.57615		81.875	9.73502		75.375	7.81099		56.375	9.1144
						57.75	6.49945		82	9.70234		75.5	7.82936		56.5	9.03333
						57.875	6.42434		82.125	9.66782		75.625	7.85079		56.625	8.95266
						58	6.35043		82.25	9.63441		75.75	7.87339		56.75	8.87286
						58.125	6.27736		82.375	9.60202		75.875	7.89649		56.875	8.79482
						58.25	6.2056		82.5	9.57092		76	7.92146		57	8.71701
						58.375	6.13609		82.625	9.54176		76.125	7.95269		57.125	8.6406
						58.5	6.06663		82.75	9.51393		76.25	7.98173		57.25	8.56467
						58.625	5.99876		82.875	9.48755		76.375	8.01404		57.375	8.49054
						58.75	5.93235		83	9.46251		76.5	8.04816		57.5	8.41743
						58.875	5.86957		83.125	9.43821		76.625	8.08369		57.625	8.34539
						59	5.80741		83.25	9.41415		76.75	8.12099		57.75	8.27415
						59.125	5.74563		83.375	9.39388		76.875	8.12986		57.875	8.20338
						59.25	5.68451		83.5	9.3727		77	8.13812		58	8.13345
						59.375	5.62811		83.625	9.3548		77.125	8.14883		58.125	8.06582
						59.5	5.57329		83.75	9.3383		77.25	8.16099		58.25	7.99935
						59.625	5.51855		83.875	9.32201		77.375	8.17361		58.375	7.93323
						59.75	5.46536		84	9.30701		77.5	8.18769		58.5	7.8683
						59.875	5.41522		84.125	9.29459		77.625	8.20535		58.625	7.80445
						60	5.36697		84.25	9.28359		77.75	8.22276		58.75	7.74173
						60.125	5.31986		84.375	9.27407		77.875	8.2283		58.875	7.67988
						60.25	5.27465		84.5	9.26538		78	8.23616		59	7.61921
						60.375	5.23129		84.625	9.25826		78.125	8.23988		59.125	7.56305
						60.5	5.18923		84.75	9.25188		78.25	8.24604		59.25	7.50483
						60.625	5.15196		84.875	9.24898		78.375	8.25594		59.375	7.44926
						60.75	5.11446		85	9.24539		78.5	8.26848		59.5	7.39424
						60.875	5.08027		85.125	9.24491		78.625	8.27588		59.625	7.34131
						61	5.0466		85.25	9.24485		78.75	8.28753		59.75	7.28981
						61.125	5.017		85.375	9.24645		78.875	8.2957		59.875	7.24041
						61.25	4.98963		85.5	9.24917		79	8.30542		60	7.19183
						61.375	4.9639		85.625	9.2531		79.125	8.29656		60.125	7.14529
						61.5	4.9404		85.75	9.25847		79.25	8.29038		60.25	7.09962
						61.625	4.91853		85.875	9.26558		79.375	8.28716		60.375	7.05554
						61.75	4.89892		86	9.27412		79.5	8.28649		60.5	7.01288
						61.875	4.88265		86.125	9.28448		79.625	8.28877		60.625	6.97235
						62	4.86875		86.25	9.29537		79.75	8.29278		60.75	6.93297
						62.125	4.8574		86.375	9.30934		79.875	8.30067		60.875	6.89584
						62.25	4.84759		86.5	9.32383		80	8.31018		61	6.86011
						62.375	4.84121		86.625	9.34009		80.125	8.31492		61.125	6.82567
						62.5	4.83609		86.75	9.35713		80.25	8.32008		61.25	6.7928
						62.625	4.8335		86.875	9.37521		80.375	8.31782		61.375	6.76195
						62.75	4.83184		87	9.39406		80.5	8.31795		61.5	6.73286
						62.875	4.83632		87.125	9.39308		80.625	8.29234		61.625	6.70582
						63	4.84187		87.25	9.37947		80.75	8.26826		61.75	6.67857
						63.125	4.84947		87.375	9.36657		80.875	8.2454		61.875	6.63148
						63.25	4.85948		87.5	9.35306		81	8.22409		62	6.58539
						63.375	4.87145		87.625	9.34365		81.125	8.20476		62.125	6.53792
						63.5	4.88581		87.75	9.33453		81.25	8.18579		62.25	6.49206
						63.625	4.90249		87.875	9.32685		81.375	8.16744		62.375	6.44856
						63.75	4.92151		88	9.32061		81.5	8.1503		62.5	6.40665
						63.875	4.94252		88.125	9.316		81.625	8.13523		62.625	6.36691
						64	4.96584		88.25	9.31261		81.75	8.12195		62.75	6.32756
						64.125	4.99366		88.375	9.31063		81.875	8.11035		62.875	6.29125
						64.25	5.02322		88.5	9.30958		82	8.10055		63	6.25672
						64.375	5.05422		88.625	9.31081		82.125	8.09265		63.125	6.22324
						64.5	5.08672		88.75	9.3129		82.25	8.08655		63.25	6.19139
						64.625	5.12143		88.875	9.31663		82.375	8.08097		63.375	6.16145
						64.75	5.15826		89	9.32178		82.5	8.07657		63.5	6.13319
						64.875	5.19848		89.125	9.32812		82.625	8.06342		63.625	6.10902
						65	5.23936		89.25	9.33586		82.75	8.05189		63.75	6.08451
						65.125	5.28236		89.375	9.34493		82.875	8.04173		63.875	6.06221
						65.25	5.32736		89.5	9.35542		83	8.03323		64	6.04184
						65.375	5.37497		89.625	9.36789		83.125	8.02611		64.125	6.02442
						65.5	5.42447		89.75	9.3806		83.25	8.02065		64.25	6.00732
						65.625	5.44075		89.875	9.39632		83.375	7.99333		64.375	5.99385
						65.75	5.445		90	9.41344		83.5	7.96769		64.5	5.98083
						65.875	5.40691		90.125	9.43142		83.625	7.93267		64.625	5.9712
						66	5.36889		90.25	9.44953		83.75	7.8994		64.75	5.96306
						66.125	5.3084		90.375	9.46983		83.875	7.86876		64.875	5.95647
						66.25	5.24855		90.5	9.48978		84	7.83991		65	5.95188
						66.375	5.191		90.625	9.51535		84.125	7.81168		65.125	5.94973
						66.5	5.13525		90.75	9.53954		84.25	7.78528		65.25	5.94918
						66.625	5.08217		90.875	9.55656		84.375	7.7615		65.375	5.95048
						66.75	5.03067		91	9.56714		84.5	7.73888		65.5	5.9538
						66.875	4.98115		91.125	9.58218		84.625	7.71889		65.625	5.9598
						67	4.93361		91.25	9.59637		84.75	7.70008		65.75	5.9674
						67.125	4.8878		91.375	9.61267		84.875	7.68279		65.875	5.97538
						67.25	4.84391		91.5	9.63033		85	7.66723		66	5.98522
						67.375	4.80281		91.625	9.64873		85.125	7.65568		66.125	5.99941
						67.5	4.76289		91.75	9.66848		85.25	7.64278		66.25	6.01557
						67.625	4.72564		91.875	9.69003		85.375	7.63464		66.375	6.03372
						67.75	4.68815		92	9.71288		85.5	7.62745		66.5	6.05285
						67.875	4.65687		92.125	9.73651		85.625	7.62295		66.625	6.07441
						68	4.62789		92.25	9.76142		85.75	7.61863		66.75	6.09788
						68.125	4.60042		92.375	9.788		85.875	7.61754		66.875	6.12216
						68.25	4.57328		92.5	9.81587		86	7.61806		67	6.14833
						68.375	4.55025		92.625	9.8454		86.125	7.61942		67.125	6.17726
						68.5	4.52943		92.75	9.8762		86.25	7.62177		67.25	6.20761
						68.625	4.51037		92.875	9.90695		86.375	7.62754		67.375	6.24029
						68.75	4.49377		93	9.93857		86.5	7.63523		67.5	6.27435
						68.875	4.47959		93.125	9.9738		86.625	7.64758		67.625	6.31118
						69	4.4679		93.25	10.0101		86.75	7.66125		67.75	6.34976
						69.125	4.46054		93.375	10.0469		86.875	7.6748		67.875	6.36551
						69.25	4.45521		93.5	10.0844		87	7.69025		68	6.36667
						69.375	4.45209		93.625	10.1229		87.125	7.70819		68.125	6.36321
						69.5	4.45077		93.75	10.1625		87.25	7.72784		68.25	6.36166
						69.625	4.45193		93.875	10.2054		87.375	7.74993		68.375	6.36306
						69.75	4.45539		94	10.2477		87.5	7.77388		68.5	6.36507
						69.875	4.46255		94.125	10.2918		87.625	7.79939		68.625	6.36917
						70	4.47178		94.25	10.3363		87.75	7.82635		68.75	6.37516
						70.125	4.48377		94.375	10.3828		87.875	7.85518		68.875	6.38308
						70.25	4.49695		94.5	10.4298		88	7.88564		69	6.39217
						70.375	4.51458		94.625	10.4779		88.125	7.91675		69.125	6.40419
						70.5	4.53266		94.75	10.5267		88.25	7.94947		69.25	6.41747
						70.625	4.55379		94.875	10.5773		88.375	7.98604		69.375	6.43288
						70.75	4.57733		95	10.629		88.5	8.02434		69.5	6.45014
						70.875	4.60454		95.125	10.6815		88.625	8.06404		69.625	6.46941
						71	4.6341		95.25	10.735		88.75	8.10435		69.75	6.49014
						71.125	4.66497		95.375	10.789		88.875	8.14756		69.875	6.51231
						71.25	4.69813		95.5	10.8433		89	8.1924		70	6.53629
						71.375	4.73209		95.625	10.9012		89.125	8.23883		70.125	6.56193
						71.5	4.76817		95.75	10.9586		89.25	8.28574		70.25	6.58655
						71.625	4.80905		95.875	11.0172		89.375	8.32181		70.375	6.60683
						71.75	4.85162		96	11.0764		89.5	8.35862		70.5	6.6289
						71.875	4.89581		96.125	11.1372		89.625	8.37939		70.625	6.64868
						72	4.94164		96.25	11.1989		89.75	8.40364		70.75	6.66871
						72.125	4.99016		96.375	11.2608		89.875	8.43389		70.875	6.68925
						72.25	5.04066		96.5	11.3236		90	8.46806		71	6.70882
						72.375	5.09265		96.625	11.3877		90.125	8.504		71.125	6.7316
						72.5	5.14653		96.75	11.4527		90.25	8.54356		71.25	6.75615
						72.625	5.2029		96.875	11.5181		90.375	8.58796		71.375	6.78277
						72.75	5.26104		97	11.5841		90.5	8.6335		71.5	6.81086
						72.875	5.32035		97.125	11.6526		90.625	8.68508		71.625	6.83983
						73	5.38137		97.25	11.7205		90.75	8.7384		71.75	6.87013
						73.125	5.44385		97.375	11.7892		90.875	8.76189		71.875	6.90354
						73.25	5.50716		97.5	11.8587		91	8.78793		72	6.9385
						73.375	5.57426		97.625	11.9301		91.125	8.80609		72.125	6.97419
						73.5	5.6417		97.75	12.0023		91.25	8.82759		72.25	7.01151
						73.625	5.71013		97.875	12.0744		91.375	8.85179		72.375	7.0509
						73.75	5.77991		98	12.1472		91.5	8.87934		72.5	7.09186
						73.875	5.85258		98.125	12.2213		91.625	8.90255		72.625	7.1348
						74	5.92598		98.25	12.2957		91.75	8.92936		72.75	7.17879
						74.125	6.00063		98.375	12.3707		91.875	8.95795		72.875	7.22424
						74.25	6.07583		98.5	12.4465		92	8.9903		73	7.27075
						74.375	6.1533		98.625	12.5224		92.125	9.02759		73.125	7.31917
						74.5	6.23075		98.75	12.5979		92.25	9.06804		73.25	7.36904
						74.625	6.31014		98.875	12.6094		92.375	9.11099		73.375	7.42108
						74.75	6.39032		99	12.6189		92.5	9.15738		73.5	7.47328
						74.875	6.47223		99.125	12.6284		92.625	9.20721		73.625	7.52767
						75	6.55523		99.25	12.6381		92.75	9.26033		73.75	7.58321
						75.125	6.63992		99.375	12.649		92.875	9.30639		73.875	7.64013
						75.25	6.72541		99.5	12.6603		93	9.35301		74	7.69816
						75.375	6.81111		99.625	12.6744		93.125	9.35043		74.125	7.75774
						75.5	6.89758		99.75	12.6888		93.25	9.34272		74.25	7.81766
						75.625	6.98523		99.875	12.704		93.375	9.33421		74.375	7.88002
						75.75	7.0738		100	12.7195		93.5	9.32628		74.5	7.94314
						75.875	7.16377		100.125	12.7378		93.625	9.3167		74.625	8.00761
						76	7.2539		100.25	12.7564		93.75	9.30533		74.75	8.0725
						76.125	7.34551		100.375	12.7757		93.875	9.29639		74.875	8.13992
						76.25	7.43677		100.5	12.7961		94	9.28889		75	8.20707
						76.375	7.53023		100.625	12.8179		94.125	9.28142		75.125	8.27596
						76.5	7.62444		100.75	12.8394		94.25	9.27536		75.25	8.34455
						76.625	7.71913		100.875	12.8644		94.375	9.27181		75.375	8.41646
						76.75	7.8134		101	12.8903		94.5	9.26972		75.5	8.48797
						76.875	7.90984		101.125	12.9157		94.625	9.26751		75.625	8.56173
						77	8.00604		101.25	12.942		94.75	9.26678		75.75	8.63515
						77.125	8.10318		101.375	12.9702		94.875	9.26991		75.875	8.7103
						77.25	8.19971		101.5	12.9988		95	9.27451		76	8.78594
						77.375	8.29894		101.625	12.9933		95.125	9.27989		76.125	8.78947
						77.5	8.39805		101.75	12.982		95.25	9.28572		76.25	8.73962
						77.625	8.49688		101.875	12.9729		95.375	9.29338		76.375	8.6881
						77.75	8.5963		102	12.9639		95.5	9.30248		76.5	8.63783
						77.875	8.698		102.125	12.9552		95.625	9.31258		76.625	8.58878
						78	8.79892		102.25	12.9477		95.75	9.32405		76.75	8.53998
						78.125	8.90093		102.375	12.9414		95.875	9.33793		76.875	8.49364
						78.25	9.00283		102.5	12.935		96	9.35323		77	8.44862
						78.375	9.10582		102.625	12.9315		96.125	9.37003		77.125	8.40579
						78.5	9.20882		102.75	12.9285		96.25	9.38824		77.25	8.36225
						78.625	9.30941		102.875	12.927		96.375	9.40641		77.375	8.32187
						78.75	9.40937		103	12.9266		96.5	9.42586		77.5	8.28289
						78.875	9.39281		103.125	12.9269		96.625	9.4379		77.625	8.2441
						79	9.37453		103.25	12.9282		96.75	9.45115		77.75	8.20645
						79.125	9.34155		103.375	12.9304		96.875	9.46553		77.875	8.17225
						79.25	9.30991		103.5	12.9336		97	9.48108		78	8.13832
						79.375	9.27925		103.625	12.9375		97.125	9.499		78.125	8.10574
						79.5	9.24995		103.75	12.9417		97.25	9.51773		78.25	8.07379
						79.625	9.22228		103.875	12.9495		97.375	9.5379		78.375	8.04484
						79.75	9.19596		104	12.9583		97.5	9.55914		78.5	8.01654
						79.875	9.16973		104.125	12.9669		97.625	9.58174		78.625	7.99105
						80	9.1444		104.25	12.9762		97.75	9.60576		78.75	7.9656
						80.125	9.12357		104.375	12.9873		97.875	9.63264		78.875	7.9425
						80.25	9.10359		104.5	12.9988		98	9.65971		79	7.92026
						80.375	9.08421		104.625	13.0125		98.125	9.68858		79.125	7.90067
						80.5	9.0659		104.75	13.0265		98.25	9.71881		79.25	7.8826
						80.625	9.04926		104.875	13.0418		98.375	9.74955		79.375	7.86552
						80.75	9.03406		105	13.0581		98.5	9.78161		79.5	7.85006
						80.875	9.01982		105.125	13.0751		98.625	9.81562		79.625	7.83531
						81	9.0063		105.25	13.093		98.75	9.85019		79.75	7.82171
						81.125	8.99681		105.375	13.1123		98.875	9.88695		79.875	7.8132
						81.25	8.98671		105.5	13.1323		99	9.92488		80	7.8042
						81.375	8.97888		105.625	13.1541		99.125	9.96321		80.125	7.79742
						81.5	8.97252		105.75	13.1769		99.25	10.0026		80.25	7.79132
						81.625	8.96673		105.875	13.2005		99.375	10.0444		80.375	7.78795
						81.75	8.96242		106	13.2247		99.5	10.0873		80.5	7.78444
						81.875	8.9602		106.125	13.2503		99.625	10.1311		80.625	7.78496
						82	8.95947		106.25	13.276		99.75	10.176		80.75	7.78557
						82.125	8.96148		106.375	13.3033		99.875	10.2219		80.875	7.78852
						82.25	8.96468		106.5	13.3315		100	10.2689		81	7.79311
						82.375	8.96874		106.625	13.3602		100.125	10.3172		81.125	7.79862
						82.5	8.97365		106.75	13.39		100.25	10.3667		81.25	7.80576
						82.625	8.98039		106.875	13.423		100.375	10.4172		81.375	7.81431
						82.75	8.9873		107	13.4543		100.5	10.4688		81.5	7.8245
						82.875	8.99742		107.125	13.4893		100.625	10.5222		81.625	7.83763
						83	9.00901		107.25	13.5242		100.75	10.5748		81.75	7.85173
						83.125	9.02222		107.375	13.5591		100.875	10.63		81.875	7.86729
						83.25	9.03689		107.5	13.5949		101	10.6863		82	7.88381
						83.375	9.05184		107.625	13.6321		101.125	10.7427		82.125	7.90353
						83.5	9.06823		107.75	13.6704		101.25	10.8		82.25	7.92319
						83.625	9.08618		107.875	13.7099		101.375	10.8603		82.375	7.94527
						83.75	9.10555		108	13.749		101.5	10.9214		82.5	7.96827
						83.875	9.12839		108.125	13.7903		101.625	10.9811		82.625	7.99359
						84	9.15117		108.25	13.8324		101.75	11.0418		82.75	8.02013
						84.125	9.17545		108.375	13.875		101.875	11.1055		82.875	8.01884
						84.25	9.20072		108.5	13.9171		102	11.1697		83	7.99498
						84.375	9.2281		108.625	13.9627		102.125	11.2194		83.125	7.96744
						84.5	9.25548		108.75	14.008		102.25	11.2701		83.25	7.94035
						84.625	9.28575		108.875	14.055		102.375	11.3516		83.375	7.91526
						84.75	9.31599		109	14.1013		102.5	11.4321		83.5	7.89176
						84.875	9.3485		109.125	14.15		102.625	11.5014		83.625	7.86947
						85	9.38235		109.25	14.1978		102.75	11.5701		83.75	7.84852
						85.125	9.41742		109.375	14.2472		102.875	11.6363		83.875	7.83126
						85.25	9.45291		109.5	14.2974		103	11.7035		84	7.81371
						85.375	9.47547		109.625	14.3487		103.125	11.756		84.125	7.79949
						85.5	9.46385		109.75	14.4008		103.25	11.8093		84.25	7.78523
						85.625	9.44719		109.875	14.4542		103.375	11.8626		84.375	7.77327
						85.75	9.43201		110	14.5083		103.5	11.9172		84.5	7.76297
						85.875	9.4194		110.125	14.563		103.625	11.9732		84.625	7.75442
						86	9.40825		110.25	14.6184		103.75	12.0301		84.75	7.74753
						86.125	9.39794		110.375	14.6745		103.875	12.0889		84.875	7.74207
						86.25	9.38899		110.5	14.7313		104	12.1488		85	7.73618
						86.375	9.382		110.625	14.7882		104.125	12.2097		85.125	7.7356
						86.5	9.37591		110.75	14.8458		104.25	12.2714		85.25	7.73669
						86.625	9.37153		110.875	14.9044		104.375	12.3345		85.375	7.73764
						86.75	9.36807		111	14.9638		104.5	12.3983		85.5	7.74026
						86.875	9.36746		111.125	15.0247		104.625	12.4627		85.625	7.7453
						87	9.36776		111.25	15.0864		104.75	12.5281		85.75	7.75201
						87.125	9.36935		111.375	15.1485		104.875	12.5954		85.875	7.75949
						87.25	9.37245		111.5	15.2111		105	12.6638		86	7.76859
						87.375	9.36683		111.625	15.2743		105.125	12.7214		86.125	7.7799
						87.5	9.36046		111.75	15.3383		105.25	12.7797		86.25	7.7912
						87.625	9.3395		111.875	15.403		105.375	12.8391		86.375	7.80701
						87.75	9.31849		112	15.4684		105.5	12.8993		86.5	7.82313
						87.875	9.28306		112.125	15.5351		105.625	12.957		86.625	7.8406
						88	9.24726		112.25	15.6017		105.75	13.0132		86.75	7.85907
						88.125	9.21417		112.375	15.6695		105.875	13.0474		86.875	7.88067
						88.25	9.17953		112.5	15.7375		106	13.0815		87	7.90366
						88.375	9.1495		112.625	15.8056		106.125	13.1173		87.125	7.9273
						88.5	9.11859		112.75	15.8742		106.25	13.1538		87.25	7.95251
						88.625	9.09005		112.875	15.9443		106.375	13.1911		87.375	7.98034
						88.75	9.06285		113	16.0138		106.5	13.2294		87.5	8.00916
						88.875	9.03633		113.125	16.0859		106.625	13.2685		87.625	8.03949
						89	9.01077		113.25	16.1587		106.75	13.3083		87.75	8.07079
						89.125	8.98735		113.375	16.23		106.875	13.3502		87.875	8.10396
						89.25	8.96451		113.5	16.3018		107	13.3923		88	8.13863
						89.375	8.94479		113.625	16.3768		107.125	13.4369		88.125	8.17461
						89.5	8.92651		113.75	16.4491		107.25	13.4798		88.25	8.21204
						89.625	8.90894		113.875	16.5245		107.375	13.5265		88.375	8.25203
						89.75	8.89282		114	16.6005		107.5	13.5722		88.5	8.2925
						89.875	8.8784		114.125	16.6761		107.625	13.6198		88.625	8.31763
						90	8.86331		114.25	16.7522		107.75	13.6678		88.75	8.32963
						90.125	8.85231		114.375	16.8285		107.875	13.717		88.875	8.31191
						90.25	8.84238		114.5	16.9053		108	13.7671		89	8.29572
						90.375	8.83407		114.625	16.9839		108.125	13.8178		89.125	8.2799
						90.5	8.82684		114.75	17.0629		108.25	13.8679		89.25	8.26562
						90.625	8.82077		114.875	17.1412		108.375	13.9213		89.375	8.25364
						90.75	8.81619		115	17.2199		108.5	13.9756		89.5	8.24284
						90.875	8.81344		115.125	17.2999		108.625	14.0305		89.625	8.23392
						91	8.81088		115.25	17.38		108.75	14.0864		89.75	8.22577
						91.125	8.81143		115.375	17.4613		108.875	14.1429		89.875	8.21981
						91.25	8.81346		115.5	17.5428		109	14.1988		90	8.21502
						91.375	8.81535		115.625	17.6247		109.125	14.2576		90.125	8.2119
						91.5	8.81872		115.75	17.7069		109.25	14.3155		90.25	8.21035
						91.625	8.82592		115.875	17.7895		109.375	14.3754		90.375	8.20972
						91.75	8.8346		116	17.8723		109.5	14.4361		90.5	8.21066
						91.875	8.84314		116.125	17.9555		109.625	14.497		90.625	8.21442
						92	8.85316		116.25	18.0392		109.75	14.5586		90.75	8.21975
						92.125	8.86512		116.375	18.1247		109.875	14.6212		90.875	8.22585
						92.25	8.87855		116.5	18.2095		110	14.6845		91	8.23335
						92.375	8.89392		116.625	18.2947		110.125	14.7479		91.125	8.24404
						92.5	8.91045		116.75	18.38		110.25	14.8114		91.25	8.25573
						92.625	8.92795		116.875	18.4659		110.375	14.8784		91.375	8.26798
						92.75	8.94681		117	18.5521		110.5	14.9453		91.5	8.28177
						92.875	8.96742		117.125	18.6395		110.625	15.0133		91.625	8.29827
						93	8.98945		117.25	18.7273		110.75	15.0793		91.75	8.31417
						93.125	9.01271		117.375	18.8139		110.875	15.1488		91.875	8.33119
						93.25	9.03738		117.5	18.9008		111	15.2187		92	8.34515
						93.375	9.06267		117.625	18.9905		111.125	15.2883		92.125	8.3596
						93.5	9.08599		117.75	19.0805		111.25	15.3585		92.25	8.37517
						93.625	9.11095		117.875	19.17		111.375	15.4307		92.375	8.39374
						93.75	9.13716		118	19.2599		111.5	15.5031		92.5	8.41311
						93.875	9.1642		118.125	19.3501		111.625	15.5753		92.625	8.43348
						94	9.1923		118.25	19.44		111.75	15.6479		92.75	8.45532
						94.125	9.22278		118.375	19.5302		111.875	15.7226		92.875	8.47842
						94.25	9.25471		118.5	19.6207		112	15.7968		93	8.50299
						94.375	9.2885		118.625	19.7122		112.125	15.8723		93.125	8.53061
						94.5	9.32313		118.75	19.8037		112.25	15.9473		93.25	8.55818
						94.625	9.35816		118.875	19.8962		112.375	16.0245		93.375	8.58768
						94.75	9.39459		119	19.989		112.5	16.1003		93.5	8.61808
						94.875	9.43386		119.125	20.0822		112.625	16.1784		93.625	8.65018
						95	9.4745		119.25	20.1757		112.75	16.2572		93.75	8.68207
						95.125	9.51672		119.375	20.2685		112.875	16.3362		93.875	8.71782
						95.25	9.5597		119.5	20.3616		113	16.4143		94	8.75469
						95.375	9.60398		119.625	20.4561		113.125	16.4927		94.125	8.79176
						95.5	9.64955		119.75	20.551		113.25	16.5717		94.25	8.82992
						95.625	9.69534		119.875	20.6456		113.375	16.6556		94.375	8.87086
						95.75	9.74238		120	20.7406		113.5	16.7379		94.5	8.9131
						95.875	9.79219		120.125	20.8354		113.625	16.8196		94.625	8.95601
						96	9.84262		120.25	20.9305		113.75	16.9003		94.75	9.00019
						96.125	9.89454		120.375	21.0267		113.875	16.9846		94.875	9.04583
						96.25	9.94764		120.5	21.1233		114	17.0695		95	9.09271
						96.375	10.002		120.625	21.2196		114.125	17.1538		95.125	9.14099
						96.5	10.0576		120.75	21.3153		114.25	17.2384		95.25	9.18967
						96.625	10.1131		120.875	21.4132		114.375	17.3235		95.375	9.24021
						96.75	10.1694		121	21.5108		114.5	17.409		95.5	9.29193
						96.875	10.2284		121.125	21.6079		114.625	17.4947		95.625	9.34394
						97	10.2884		121.25	21.7047		114.75	17.5808		95.75	9.39697
						97.125	10.3488		121.375	21.8029		114.875	17.6677		95.875	9.45252
						97.25	10.4084		121.5	21.9014		115	17.755		96	9.50918
						97.375	10.4727		121.625	22.0002		115.125	17.8444		96.125	9.56644
						97.5	10.5381		121.75	22.0992		115.25	17.9328		96.25	9.62479
						97.625	10.6028		121.875	22.1985		115.375	18.0218		96.375	9.68421
						97.75	10.6683		122	22.2981		115.5	18.1097		96.5	9.74467
						97.875	10.7355		122.125	22.3971		115.625	18.2001		96.625	9.80586
						98	10.803		122.25	22.4964		115.75	18.2908		96.75	9.86752
						98.125	10.8711		122.375	22.5971		115.875	18.3817		96.875	9.9311
						98.25	10.9401		122.5	22.6973		116	18.4729		97	9.99566
						98.375	11.0113		122.625	22.7977		116.125	18.5639		97.125	10.0617
						98.5	11.0825		122.75	22.8984		116.25	18.6548		97.25	10.128
						98.625	11.1546		122.875	22.999		116.375	18.748		97.375	10.1953
						98.75	11.2275		123	23.099		116.5	18.8402		97.5	10.2635
						98.875	11.3018		123.125	23.1962		116.625	18.9334		97.625	10.3324
						99	11.3768		123.25	23.2935		116.75	19.0269		97.75	10.4019
						99.125	11.4522		123.375	23.3863		116.875	19.1215		97.875	10.473
						99.25	11.528		123.5	23.4783		117	19.2143		98	10.545
						99.375	11.605		123.625	23.5715		117.125	19.3088		98.125	10.6175
						99.5	11.6823		123.75	23.6648		117.25	19.4027		98.25	10.6907
						99.625	11.7617		123.875	23.7583		117.375	19.4979		98.375	10.7649
						99.75	11.8419		124	23.852		117.5	19.5923		98.5	10.8399
						99.875	11.9225		124.125	23.9462		117.625	19.6898		98.625	10.9152
						100	12.003		124.25	24.0406		117.75	19.7858		98.75	10.9913
						100.125	12.0849		124.375	24.1362		117.875	19.8834		98.875	11.0689
						100.25	12.1667		124.5	24.231		118	19.981		99	11.1466
						100.375	12.2493		124.625	24.3263		118.125	20.0779		99.125	11.2259
						100.5	12.3326		124.75	24.4213		118.25	20.1751		99.25	11.306
						100.625	12.3914		124.875	24.5172		118.375	20.2722		99.375	11.3114
						100.75	12.4487		125	24.6132		118.5	20.3696		99.5	11.309
						100.875	12.4422		125.125	24.7089		118.625	20.4689		99.625	11.2986
						101	12.4366		125.25	24.8048		118.75	20.5686		99.75	11.2883
						101.125	12.4277		125.375	24.9015		118.875	20.6683		99.875	11.2814
						101.25	12.4199		125.5	24.998		119	20.7676		100	11.2755
						101.375	12.4143		125.625	25.0955		119.125	20.8669		100.125	11.2706
						101.5	12.4094		125.75	25.1928		119.25	20.9664		100.25	11.267
						101.625	12.4062		125.875	25.2906		119.375	21.0672		100.375	11.2639
						101.75	12.4041		126	25.3888		119.5	21.1684		100.5	11.2619
						101.875	12.4017		126.125	25.4876		119.625	21.2692		100.625	11.2615
						102	12.4004		126.25	25.5852		119.75	21.3701		100.75	11.2623
						102.125	12.4021		126.375	25.6835		119.875	21.4716		100.875	11.2641
						102.25	12.4048		126.5	25.782		120	21.5733		101	11.267
						102.375	12.4069		126.625	25.881		120.125	21.6752		101.125	11.2722
						102.5	12.4101		126.75	25.9796		120.25	21.7773		101.25	11.2785
						102.625	12.4153		126.875	26.0793		120.375	21.8798		101.375	11.2853
						102.75	12.4215		127	26.1778		120.5	21.9824		101.5	11.2933
						102.875	12.4298		127.125	26.2786		120.625	22.0849		101.625	11.303
						103	12.4391		127.25	26.379		120.75	22.1868		101.75	11.3134
						103.125	12.4484		127.375	26.4791		120.875	22.2913		101.875	11.3254
						103.25	12.4583		127.5	26.5782		121	22.3954		102	11.3384
						103.375	12.4704		127.625	26.6799		121.125	22.4997		102.125	11.3523
						103.5	12.483		127.75	26.7813		121.25	22.6042		102.25	11.3674
						103.625	12.497		127.875	26.8824		121.375	22.7086		102.375	11.3844
						103.75	12.5102		128	26.9832		121.5	22.8132		102.5	11.4015
						103.875	12.5282		128.125	27.0847		121.625	22.9177		102.625	11.4188
						104	12.5469		128.25	27.1862		121.75	23.0225		102.75	11.4372
						104.125	12.5655		128.375	27.2881		121.875	23.1272		102.875	11.4593
						104.25	12.5847		128.5	27.39		122	23.2319		103	11.4824
						104.375	12.6051		128.625	27.4916		122.125	23.3388		103.125	11.5066
						104.5	12.6262		128.75	27.5933		122.25	23.4455		103.25	11.5314
						104.625	12.6492		128.875	27.6964		122.375	23.5518		103.375	11.5571
						104.75	12.6731		129	27.7992		122.5	23.6578		103.5	11.5834
						104.875	12.6976		129.125	27.9021		122.625	23.764		103.625	11.6116
						105	12.7231		129.25	28.0047		122.75	23.8704		103.75	11.6408
						105.125	12.7499		129.375	28.1078		122.875	23.9777		103.875	11.6705
						105.25	12.7778		129.5	28.2112		123	24.0852		104	11.7012
						105.375	12.8078		129.625	28.3149		123.125	24.1923		104.125	11.734
						105.5	12.8369		129.75	28.4183		123.25	24.2996		104.25	11.7679
						105.625	12.8607		129.875	28.5222		123.375	24.4078		104.375	11.8027
						105.75	12.8856		130	28.6262		123.5	24.5159		104.5	11.8378
						105.875	12.9112		130.125	28.73		123.625	24.6237		104.625	11.8742
						106	12.9379		130.25	28.8339		123.75	24.7317		104.75	11.9118
						106.125	12.9655		130.375	28.9387		123.875	24.8404		104.875	11.9505
						106.25	12.9939		130.5	29.0437		124	24.9493		105	11.9903
						106.375	13.0234		130.625	29.1483		124.125	25.048		105.125	12.0314
						106.5	13.0538		130.75	29.2531		124.25	25.1476		105.25	12.0729
						106.625	13.0847		130.875	29.3583		124.375	25.2644		105.375	12.1159
						106.75	13.1167		131	29.4636		124.5	25.3817		105.5	12.1594
						106.875	13.147		131.125	29.5683		124.625	25.4945		105.625	12.205
						107	13.1775		131.25	29.6731		124.75	25.6047		105.75	12.251
						107.125	13.2052		131.375	29.7792		124.875	25.7149		105.875	12.2977
						107.25	13.2328		131.5	29.8854		125	25.8253		106	12.3448
						107.375	13.2631		131.625	29.9913		125.125	25.9337		106.125	12.3934
						107.5	13.2931		131.75	30.0972		125.25	26.0391		106.25	12.443
						107.625	13.3246		131.875	30.2036		125.375	26.1547		106.375	12.4949
						107.75	13.3571		132	30.31		125.5	26.267		106.5	12.5458
						107.875	13.3899		132.125	30.4166		125.625	26.3776		106.625	12.5981
						108	13.4237		132.25	30.523		125.75	26.4881		106.75	12.6495
						108.125	13.4594		132.375	30.6301		125.875	26.5997		106.875	12.7046
						108.25	13.4941		132.5	30.7365		126	26.7113		107	12.7605
						108.375	13.5327		132.625	30.8438		126.125	26.8219		107.125	12.8166
						108.5	13.5711		132.75	30.9511		126.25	26.9324		107.25	12.8725
						108.625	13.6103		132.875	31.0579		126.375	27.0439		107.375	12.9309
						108.75	13.6493		133	31.1647		126.5	27.1556		107.5	12.9901
						108.875	13.6907		133.125	31.2726		126.625	27.2688		107.625	13.0499
						109	13.7324		133.25	31.3807		126.75	27.3816		107.75	13.1088
						109.125	13.7752		133.375	31.4885		126.875	27.4561		107.875	13.1703
						109.25	13.818		133.5	31.5956		127	27.6229		108	13.2318
						109.375	13.8626		133.625	31.7042		127.125	27.7603		108.125	13.2949
						109.5	13.9079		133.75	31.8122		127.25	27.9019		108.25	13.3588
						109.625	13.9543		133.875	31.92		127.375	28.0268		108.375	13.4235
						109.75	14.0003		134	32.028		127.5	28.1521		108.5	13.4888
						109.875	14.049		134.125	32.1365		127.625	28.2686		108.625	13.5543
						110	14.0973		134.25	32.2451		127.75	28.3845		108.75	13.6205
						110.125	14.1469		134.375	32.3537		127.875	28.501		108.875	13.6881
						110.25	14.1973		134.5	32.4625		128	28.6167		109	13.7551
						110.375	14.2483		134.625	32.572		128.125	28.7342		109.125	13.8244
						110.5	14.3		134.75	32.6816		128.25	28.8504		109.25	13.8932
						110.625	14.3528		134.875	32.7904		128.375	28.9667		109.375	13.9632
						110.75	14.4063		135	32.8993		128.5	29.0826		109.5	14.0339
						110.875	14.4606		135.125	33.009		128.625	29.2004		109.625	14.1058
						111	14.5157		135.25	33.1188		128.75	29.3179		109.75	14.1783
						111.125	14.5719		135.375	33.2286		128.875	29.4353		109.875	14.2507
						111.25	14.6282		135.5	33.3385		129	29.5527		110	14.3239
						111.375	14.6855		135.625	33.4482		129.125	29.6697		110.125	14.3985
						111.5	14.7435		135.75	33.558		129.25	29.7866		110.25	14.4721
						111.625	14.8019		135.875	33.6678		129.375	29.905		110.375	14.5482
						111.75	14.8611		136	33.7776		129.5	30.0232		110.5	14.6229
						111.875	14.923		136.125	33.8882		129.625	30.141		110.625	14.701
						112	14.9843		136.25	33.9981		129.75	30.2587		110.75	14.7774
						112.125	15.0451		136.375	34.1089		129.875	30.3769		110.875	14.8557
						112.25	15.1065		136.5	34.2196		130	30.4949		111	14.9338
						112.375	15.1697		136.625	34.3301		130.125	30.6127		111.125	15.013
						112.5	15.2333		136.75	34.4405		130.25	30.7306		111.25	15.0927
						112.625	15.2956		136.875	34.5513		130.375	30.8495		111.375	15.1723
						112.75	15.3577		137	34.6622		130.5	30.9682		111.5	15.2523
						112.875	15.4211		137.125	34.773		130.625	31.0866		111.625	15.334
						113	15.4852		137.25	34.8838		130.75	31.2049		111.75	15.4154
						113.125	15.551		137.375	34.9953		130.875	31.3234		111.875	15.4981
						113.25	15.616		137.5	35.1069		131	31.442		112	15.58
						113.375	15.6835		137.625	35.2181		131.125	31.5568		112.125	15.6634
						113.5	15.7503		137.75	35.3293		131.25	31.6716		112.25	15.7473
						113.625	15.8185		137.875	35.4407		131.375	31.7951		112.375	15.8315
						113.75	15.8857		138	35.5522		131.5	31.9177		112.5	15.9156
						113.875	15.9546		138.125	35.6637		131.625	32.0365		112.625	16.0006
						114	16.0242		138.25	35.7754		131.75	32.1545		112.75	16.0861
						114.125	16.0958		138.375	35.8879		131.875	32.2756		112.875	16.173
						114.25	16.1661		138.5	36.0001		132	32.3957		113	16.2592
						114.375	16.2379		138.625	36.1121		132.125	32.5155		113.125	16.3463
						114.5	16.3096		138.75	36.2243		132.25	32.6352		113.25	16.4333
						114.625	16.3824		138.875	36.3364		132.375	32.7521		113.375	16.5211
						114.75	16.4558		139	36.4486		132.5	32.8687		113.5	16.6092
						114.875	16.5299		139.125	36.5609		132.625	32.9909		113.625	16.6977
						115	16.6033		139.25	36.6732		132.75	33.1132		113.75	16.7865
						115.125	16.6785		139.375	36.7858		132.875	33.2336		113.875	16.877
						115.25	16.7542		139.5	36.8979		133	33.3534		114	16.9679
						115.375	16.8304		139.625	37.0107		133.125	33.4741		114.125	17.0581
						115.5	16.9049		139.75	37.1236		133.25	33.5945		114.25	17.1482
						115.625	16.9835		139.875	37.2365		133.375	33.7151		114.375	17.2399
						115.75	17.0622		140	37.3494		133.5	33.8353		114.5	17.3313
						115.875	17.1416		140.125	37.4627		133.625	33.9556		114.625	17.4237
						116	17.2193		140.25	37.5756		133.75	34.0759		114.75	17.515
						116.125	17.2997		140.375	37.6889		133.875	34.1966		114.875	17.6084
						116.25	17.3794		140.5	37.8022		134	34.3173		115	17.7021
						116.375	17.4603		140.625	37.9155		134.125	34.4217		115.125	17.7945
						116.5	17.5405		140.75	38.0282		134.25	34.5295		115.25	17.887
						116.625	17.6211		140.875	38.1422		134.375	34.6638		115.375	17.982
						116.75	17.7023		141	38.2559		134.5	34.8		115.5	18.0773
						116.875	17.785		141.125	38.3688		134.625	34.921		115.625	18.1724
						117	17.8681		141.25	38.4818		134.75	35.0421		115.75	18.2673
						117.125	17.9507		141.375	38.5965		134.875	35.1632		115.875	18.3631
						117.25	18.0337		141.5	38.7101		135	35.2837		116	18.4588
						117.375	18.1194		141.625	38.8242		135.125	35.4051		116.125	18.5551
						117.5	18.2051		141.75	38.9381		135.25	35.5266		116.25	18.6514
						117.625	18.2904		141.875	39.0521		135.375	35.6473		116.375	18.7488
						117.75	18.3756		142	39.166		135.5	35.7678		116.5	18.8462
						117.875	18.4614		142.125	39.28		135.625	35.8901		116.625	18.9438
						118	18.5476		142.25	39.3939		135.75	36.0114		116.75	19.0415
						118.125	18.6348		142.375	39.5079		135.875	36.1333		116.875	19.1386
						118.25	18.7224		142.5	39.622		136	36.2553		117	19.2357
						118.375	18.8099		142.625	39.7367		136.125	36.377		117.125	19.3355
						118.5	18.8977		142.75	39.8515		136.25	36.4987		117.25	19.4352
						118.625	18.9861		142.875	39.966		136.375	36.6199		117.375	19.5344
						118.75	19.0748		143	40.0803		136.5	36.7411		117.5	19.6338
						118.875	19.1639		143.125	40.1953		136.625	36.8617		117.625	19.7308
						119	19.2532		143.25	40.3097		136.75	36.9826		117.75	19.8245
						119.125	19.3436		143.375	40.4246		136.875	37.0874		117.875	19.9147
						119.25	19.4343		143.5	40.5393		137	37.2311		118	20.0052
						119.375	19.5245		143.625	40.6543		137.125	37.3702		118.125	20.0964
						119.5	19.6151		143.75	40.7688		137.25	37.5141		118.25	20.1871
						119.625	19.7067		143.875	40.8841		137.375	37.6754		118.375	20.2782
						119.75	19.7987		144	40.9993		137.5	37.8456		118.5	20.3689
						119.875	19.8915		144.125	41.1142		137.625	38.0667		118.625	20.4621
						120	19.9837		144.25	41.229		137.75	38.3124		118.75	20.5557
						120.125	20.0767		144.375	41.3441		137.875	38.758		118.875	20.6481
						120.25	20.1691		144.5	41.4593		138	39.2982		119	20.7409
						120.375	20.263		144.625	41.5751		138.125	39.484		119.125	20.835
						120.5	20.3573		144.75	41.6902		138.25	39.6315		119.25	20.9278
						120.625	20.4508		144.875	41.806		138.375	39.8942		119.375	21.0219
						120.75	20.5447		145	41.9215		138.5	40.2911		119.5	21.1163
						120.875	20.6393		145.125	42.0368		138.625	40.7488		119.625	21.2115
						121	20.7341		145.25	42.152		138.75	41.2826		119.75	21.3067
						121.125	20.8305		145.375	42.2683		138.875	41.9218		119.875	21.4012
						121.25	20.9257		145.5	42.3837		139	42.5731		120	21.4961
						121.375	21.0221		145.625	42.4996		139.125	43.3419		120.125	21.5925
						121.5	21.1187		145.75	42.6154		139.25	44.3645		120.25	21.6892
						121.625	21.2153		145.875	42.7311		139.375	45.6168		120.375	21.7856
						121.75	21.3121		146	42.8464		139.5	47.0747		120.5	21.882
						121.875	21.4089		146.125	42.9629					120.625	21.9785
						122	21.5055		146.25	43.0787					120.75	22.075
						122.125	21.6036		146.375	43.1946					120.875	22.1727
						122.25	21.7013		146.5	43.3103					121	22.2706
						122.375	21.8		146.625	43.4271					121.125	22.3675
						122.5	21.899		146.75	43.5435					121.25	22.4647
						122.625	21.9973		146.875	43.6597					121.375	22.565
						122.75	22.0957		147	43.7759					121.5	22.6636
						122.875	22.1956		147.125	43.8924					121.625	22.7628
						123	22.2955		147.25	44.0088					121.75	22.8615
						123.125	22.3954		147.375	44.125					121.875	22.9612
						123.25	22.4954		147.5	44.2412					122	23.0608
						123.375	22.5954		147.625	44.3578					122.125	23.1608
						123.5	22.6957		147.75	44.4744					122.25	23.2607
						123.625	22.7965		147.875	44.5913					122.375	23.3612
						123.75	22.8974		148	44.7079					122.5	23.4616
						123.875	22.9989		148.125	44.8242					122.625	23.5619
						124	23.1002		148.25	44.9405					122.75	23.6623
						124.125	23.2021		148.375	45.0577					122.875	23.7632
						124.25	23.3038		148.5	45.175					123	23.8644
						124.375	23.4043		148.625	45.2918					123.125	23.9666
						124.5	23.5046		148.75	45.4086					123.25	24.069
						124.625	23.6086		148.875	45.5255					123.375	24.1709
						124.75	23.7128		149	45.6424					123.5	24.273
						124.875	23.8163		149.125	45.7597					123.625	24.3758
						125	23.9195		149.25	45.8761					123.75	24.4787
						125.125	24.0225		149.375	45.9935					123.875	24.5814
						125.25	24.125		149.5	46.111					124	24.6842
						125.375	24.2297		149.625	46.2283					124.125	24.7875
						125.5	24.3339		149.75	46.3456					124.25	24.8898
						125.625	24.4375		149.875	46.463					124.375	24.9943
						125.75	24.5412		150	46.58					124.5	25.0974
						125.875	24.6461		150.125	46.6973					124.625	25.2022
						126	24.7511		150.25	46.8146					124.75	25.3055
						126.125	24.8559		150.375	46.9322					124.875	25.4103
						126.25	24.9609		150.5	47.0498					125	25.5147
						126.375	25.0664		150.625	47.1675					125.125	25.6196
						126.5	25.1721		150.75	47.285					125.25	25.724
						126.625	25.277		150.875	47.4025					125.375	25.8288
						126.75	25.3822		151	47.52					125.5	25.9337
						126.875	25.4888		151.125	47.6375					125.625	26.0389
						127	25.5956		151.25	47.755					125.75	26.1443
						127.125	25.7015		151.375	47.8733					125.875	26.2505
						127.25	25.8076		151.5	47.9912					126	26.3567
						127.375	25.9148		151.625	48.109					126.125	26.4623
						127.5	26.0212		151.75	48.2257					126.25	26.5681
						127.625	26.128		151.875	48.3446					126.375	26.6744
						127.75	26.235		152	48.4627					126.5	26.7809
						127.875	26.3427		152.125	48.5808					126.625	26.8874
						128	26.4502		152.25	48.6989					126.75	26.9941
						128.125	26.5573		152.375	48.8169					126.875	27.101
						128.25	26.6641		152.5	48.9349					127	27.2078
						128.375	26.7725		152.625	49.0532					127.125	27.3155
						128.5	26.8808		152.75	49.1711					127.25	27.4221
						128.625	26.9889		152.875	49.2895					127.375	27.5301
						128.75	27.0972		153	49.4076					127.5	27.6379
						128.875	27.2056		153.125	49.5258					127.625	27.7452
						129	27.3139		153.25	49.6439					127.75	27.8527
						129.125	27.4227		153.375	49.7628					127.875	27.9609
						129.25	27.5315		153.5	49.8806					128	28.0692
						129.375	27.6405								128.125	28.1776
						129.5	27.7494								128.25	28.2861
						129.625	27.8588								128.375	28.3941
						129.75	27.9679								128.5	28.5018
						129.875	28.0776								128.625	28.6115
						130	28.1872								128.75	28.7208
						130.125	28.2971								128.875	28.8296
						130.25	28.407								129	28.9386
						130.375	28.5165								129.125	29.0481
						130.5	28.6261								129.25	29.1571
						130.625	28.7366								129.375	29.267
						130.75	28.8472								129.5	29.3769
						130.875	28.9575								129.625	29.4861
						131	29.0679								129.75	29.5954
						131.125	29.179								129.875	29.7061
						131.25	29.2897								130	29.8166
						131.375	29.4005								130.125	29.9259
						131.5	29.511								130.25	30.0353
						131.625	29.6222								130.375	30.1459
						131.75	29.7335								130.5	30.2567
						131.875	29.8451								130.625	30.3681
						132	29.9565								130.75	30.4788
						132.125	30.0681								130.875	30.5906
						132.25	30.1795								131	30.701
						132.375	30.2916								131.125	30.8123
						132.5	30.4036								131.25	30.9223
						132.625	30.5158								131.375	31.0344
						132.75	30.6279								131.5	31.1453
						132.875	30.74								131.625	31.257
						133	30.8521								131.75	31.3687
						133.125	30.9647								131.875	31.4799
						133.25	31.0772								132	31.5911
						133.375	31.1897								132.125	31.7035
						133.5	31.3022								132.25	31.8139
						133.625	31.4149								132.375	31.9237
						133.75	31.5258								132.5	32.0337
						133.875	31.638								132.625	32.1432
						134	31.7503								132.75	32.2529
						134.125	31.861								132.875	32.3575
						134.25	31.9715								133	32.4605
						134.375	32.0818								133.125	32.5437
						134.5	32.1918								133.25	32.6264
						134.625	32.3021								133.375	32.7063
						134.75	32.4124								133.5	32.7864
						134.875	32.5228								133.625	32.8676
						135	32.6328								133.75	32.9484
						135.125	32.7429								133.875	33.0286
						135.25	32.8532								134	33.109
						135.375	32.9621								134.125	33.1909
						135.5	33.0712								134.25	33.2722
						135.625	33.18								134.375	33.3543
						135.75	33.2889								134.5	33.436
						135.875	33.3978								134.625	33.5188
						136	33.5068								134.75	33.6018
						136.125	33.6161								134.875	33.6842
						136.25	33.7254								135	33.7664
						136.375	33.8354								135.125	33.8499
						136.5	33.9449								135.25	33.9331
						136.625	34.0542								135.375	34.0177
						136.75	34.1636								135.5	34.0999
						136.875	34.2742								135.625	34.1856
						137	34.3842								135.75	34.271
						137.125	34.4945								135.875	34.3556
						137.25	34.6046								136	34.4398
						137.375	34.7149								136.125	34.5257
						137.5	34.8254								136.25	34.611
						137.625	34.9357								136.375	34.6968
						137.75	35.0461								136.5	34.7829
						137.875	35.1567								136.625	34.8692
						138	35.2672								136.75	34.9544
						138.125	35.3786								136.875	35.0423
						138.25	35.4884								137	35.1281
						138.375	35.6001								137.125	35.2153
						138.5	35.7115								137.25	35.3024
						138.625	35.8228								137.375	35.3902
						138.75	35.9343								137.5	35.4772
						138.875	36.0459								137.625	35.5656
						139	36.157								137.75	35.6542
						139.125	36.2684								137.875	35.7424
						139.25	36.3799								138	35.8306
						139.375	36.4921								138.125	35.9191
						139.5	36.6043								138.25	36.0077
						139.625	36.7162								138.375	36.0974
						139.75	36.8281								138.5	36.1873
						139.875	36.9402								138.625	36.2771
						140	37.0523								138.75	36.3667
						140.125	37.1647								138.875	36.4568
						140.25	37.2767								139	36.5465
						140.375	37.3898								139.125	36.6369
						140.5	37.5016								139.25	36.7268
						140.625	37.6148								139.375	36.8175
						140.75	37.7267								139.5	36.9084
						140.875	37.8397								139.625	37.0006
						141	37.9527								139.75	37.0914
						141.125	38.0658								139.875	37.1831
						141.25	38.1788								140	37.275
						141.375	38.2921								140.125	37.3668
						141.5	38.4052								140.25	37.4587
						141.625	38.5178								140.375	37.5511
						141.75	38.6304								140.5	37.643
						141.875	38.7443								140.625	37.7356
						142	38.8583								140.75	37.8285
						142.125	38.972								140.875	37.922
						142.25	39.0855								141	38.0152
						142.375	39.1988								141.125	38.108
						142.5	39.3122								141.25	38.2009
						142.625	39.426								141.375	38.2947
						142.75	39.5397								141.5	38.3886
						142.875	39.654								141.625	38.4828
						143	39.7683								141.75	38.5771
						143.125	39.8824								141.875	38.6719
						143.25	39.9966								142	38.7662
						143.375	40.1107								142.125	38.8608
						143.5	40.2243								142.25	38.9555
						143.625	40.339								142.375	39.051
						143.75	40.4528								142.5	39.1457
						143.875	40.5675								142.625	39.2415
						144	40.6818								142.75	39.3366
						144.125	40.7967								142.875	39.4323
						144.25	40.9116								143	39.5282
						144.375	41.026								143.125	39.6242
						144.5	41.1404								143.25	39.7204
						144.625	41.2556								143.375	39.8154
						144.75	41.3707								143.5	39.9107
						144.875	41.4854								143.625	40.0091
						145	41.6001								143.75	40.1061
						145.125	41.7154								143.875	40.2026
						145.25	41.8308								144	40.299
						145.375	41.9459								144.125	40.3957
						145.5	42.061								144.25	40.4924
						145.625	42.176								144.375	40.5919
						145.75	42.2911								144.5	40.6888
						145.875	42.4067								144.625	40.7871
						146	42.5223								144.75	40.8846
						146.125	42.6376								144.875	40.983
						146.25	42.7527								145	41.0814
						146.375	42.8684								145.125	41.18
						146.5	42.9842								145.25	41.2786
						146.625	43.1								145.375	41.3769
						146.75	43.2158								145.5	41.475
						146.875	43.3319								145.625	41.5748
						147	43.4479								145.75	41.6729
						147.125	43.5638								145.875	41.7721
						147.25	43.6797								146	41.8713
						147.375	43.7955								146.125	41.9712
						147.5	43.9114								146.25	42.0708
						147.625	44.0274								146.375	42.1707
						147.75	44.1431								146.5	42.2707
						147.875	44.2596								146.625	42.3702
						148	44.3759								146.75	42.4699
						148.125	44.4922								146.875	42.5706
						148.25	44.6083								147	42.6711
						148.375	44.7252								147.125	42.7717
						148.5	44.8416								147.25	42.8723
						148.625	44.9582								147.375	42.9731
						148.75	45.075								147.5	43.0739
						148.875	45.1915								147.625	43.1748
						149	45.3081								147.75	43.2751
						149.125	45.4246								147.875	43.3765
						149.25	45.541								148	43.4781
						149.375	45.6577								148.125	43.5797
						149.5	45.7744								148.25	43.6807
						149.625	45.8915								148.375	43.783
						149.75	46.0087								148.5	43.8834
						149.875	46.1257								148.625	43.9864
						150	46.2426								148.75	44.0884
						150.125	46.3595								148.875	44.1908
						150.25	46.4764								149	44.293
						150.375	46.5936								149.125	44.3953
						150.5	46.7106								149.25	44.4978
						150.625	46.828								149.375	44.6003
						150.75	46.9453								149.5	44.7026
						150.875	47.0625								149.625	44.8051
						151	47.1797								149.75	44.9077
						151.125	47.2972								149.875	45.0112
						151.25	47.4145								150	45.1148
						151.375	47.5321								150.125	45.2184
[truncated: 45 more rows]

## Sheet: Fig6b_FigS14
	disaccharide (PCPAChl)		spiroketal (PCPAChl)		Benzofuran (PCPAChl)				disaccharide (PC)		spiroketal (PC)		benzofuran (PC)
201	0	201	0	201	0			201	0	201	0	201	0
202	0	202	0	202	0			202	0	202	0	202	0
203	0	203	0	203	0			203	0	203	0	203	0
204	0	204	0	204	0			204	0	204	0	204	0
205	0	205	0	205	0			205	0	205	0	205	0
206	0	206	0	206	0			206	0	206	0	206	0
207	0	207	0	207	0			207	0	207	0	207	0
208	0	208	0	208	0			208	0	208	0	208	0
209	0.9766	209	0	209	0			209	2.0864	209	0	209	0.0008
210	0.6272	210	0	210	0.1568			210	0	210	0	210	0.7363
211	0.0002	211	0	211	0			211	0	211	0	211	0
212	0.2635	212	0	212	0			212	0.6117	212	0	212	0
213	3.167	213	0.0001	213	0.5687			213	3.4842	213	0.0046	213	0.9675
214	0.0672	214	0	214	2.2598			214	0	214	0	214	2.6006
215	0	215	0	215	0.0643			215	0	215	0	215	0.002
216	0.2018	216	0	216	0			216	0.141	216	0	216	0
217	1.3598	217	3.4883	217	0.7212			217	1.6375	217	3.7672	217	0.5629
218	0	218	0.0001	218	2.2373			218	0	218	0.003	218	2.3226
219	0	219	0	219	0			219	0	219	0	219	0
220	0.0005	220	1.5877	220	0			220	0.0006	220	1.3241	220	0
221	0	221	5.0151	221	0.3583			221	0	221	4.4809	221	0.1772
222	0	222	0	222	0.0006			222	0	222	0	222	0
223	0	223	0	223	0			223	0	223	0	223	0
224	0	224	0.1829	224	0			224	0	224	0.0693	224	0
225	0	225	0	225	0			225	0	225	0	225	0
226	0	226	0	226	0			226	0	226	0	226	0
227	0	227	0	227	0			227	0	227	0	227	0
228	0	228	0	228	0			228	0	228	0	228	0
229	0	229	0	229	0			229	0	229	0	229	0
230	0	230	0	230	0			230	0	230	0	230	0
231	0	231	0	231	0			231	0	231	0	231	0
232	0	232	0	232	0			232	0	232	0	232	0
233	0	233	0	233	0			233	0	233	0	233	0
234	0	234	0	234	0			234	0	234	0	234	0
235	0	235	0	235	0			235	0	235	0	235	0
236	0	236	0	236	0			236	0	236	0	236	0
237	0	237	0	237	0			237	0	237	0	237	0
238	0	238	0	238	0			238	0	238	0	238	0
239	0	239	0	239	0			239	0	239	0	239	0
240	0	240	0	240	0			240	0	240	0	240	0
241	0	241	0	241	0			241	0	241	0	241	0
242	0	242	0	242	0			242	0	242	0	242	0
243	0	243	0	243	0			243	0	243	0	243	0
244	0	244	0	244	0			244	0	244	0	244	0
245	0	245	0	245	0			245	0	245	0	245	0
246	0	246	0	246	0			246	0	246	0	246	0
247	0	247	0	247	0			247	0	247	0	247	0
248	0	248	0	248	0			248	0	248	0	248	0
249	0	249	0	249	0			249	0	249	0	249	0
250	0	250	0	250	0.0165			250	0	250	0	250	0.0506
251	0	251	0	251	0.0478			251	0	251	0	251	0.0035
252	0	252	0	252	0			252	0	252	0	252	0
253	0	253	0	253	0.8248			253	0	253	0	253	0.5432
254	0	254	0.0001	254	2.2766			254	0	254	0.0033	254	2.0504
255	0	255	0	255	0.0002			255	0	255	0	255	0.0004
256	0	256	0	256	0.4184			256	0	256	0	256	0.2089
257	0	257	0	257	0.0147			257	0	257	0	257	0.0007
258	0	258	0	258	0.002			258	0	258	0	258	0.0161
259	0	259	0	259	0			259	0	259	0	259	0
260	0	260	0	260	0			260	0	260	0	260	0.003
261	0	261	0	261	0.0794			261	0	261	0	261	0.037
262	0	262	0	262	0			262	0	262	0	262	0
263	0	263	0	263	0			263	0	263	0	263	0
264	0	264	0	264	0			264	0	264	0	264	0
265	0.0083	265	0	265	0			265	0.0002	265	0	265	0
266	0.0693	266	0	266	0			266	0.0149	266	0	266	0
267	0.0862	267	0	267	0			267	0.001	267	0	267	0
268	0.0561	268	0	268	0.1543			268	0.0008	268	0	268	0.1712
269	0	269	0	269	0.0028			269	0	269	0	269	0.0005
270	0	270	0	270	0			270	0	270	0	270	0
271	0	271	0	271	0			271	0	271	0	271	0
272	0	272	0	272	1.4964			272	0	272	0	272	0.9938
273	0.0288	273	0.021	273	0.1644			273	0.0007	273	0.0002	273	0.2095
274	0	274	0	274	0			274	0	274	0	274	0
275	0	275	0	275	1.0246			275	0	275	0	275	1.2336
276	0	276	1.3414	276	1.7225			276	0	276	0.914	276	2.1878
277	0	277	0	277	0			277	0	277	0	277	0
278	0	278	0	278	0			278	0	278	0	278	0
279	0	279	2.0995	279	1.1434			279	0	279	1.7382	279	1.7904
280	0	280	3.0016					280	0	280	3.459	280	0.0002
281	0	281	0					281	0	281	0
282	0	282	0					282	0	282	0
283	0	283	0.0053					283	0	283	0.0278
284	0	284	0.078					284	0	284	0.2918
285	0	285	0					285	0	285	0
286	0	286	0					286	0	286	0
287	0	287	0					287	0	287	0.0025
288	0	288	0					288	0	288	0
289	0	289	0					289	0	289	0
290	0	290	0					290	0	290	0
291	0	291	0					291	0	291	0
292	0	292	0					292	0	292	0
293	0	293	0					293	0	293	0
294	0	294	0					294	0	294	0
295	0	295	0					295	0	295	0
296	0	296	0					296	0	296	0
297	0	297	0					297	0	297	0
298	0	298	0					298	0	298	0
299	0	299	0					299	0	299	0
300	0	300	0					300	0	300	0
301	0	301	0					301	0	301	0
302	0	302	0					302	0	302	0
303	0	303	0					303	0	303	0
304	0	304	0					304	0	304	0
305	0	305	0					305	0	305	0
306	0	306	0					306	0	306	0
307	0	307	0					307	0	307	0
308	0	308	0					308	0	308	0
309	0	309	0					309	0	309	0
310	0	310	0					310	0	310	0
311	0	311	0					311	0	311	0
312	0	312	0					312	0	312	0
313	0	313	0					313	0	313	0
314	0	314	0					314	0	314	0
315	0	315	0					315	0	315	0
316	0	316	0					316	0	316	0
317	0	317	0					317	0	317	0
318	0	318	0					318	0	318	0
319	0	319	0					319	0	319	0
320	0	320	0					320	0	320	0
321	0	321	0					321	0	321	0
322	0	322	0					322	0	322	0
323	0	323	0					323	0	323	0
324	0	324	0					324	0	324	0
325	0	325	0					325	0	325	0
326	0	326	0					326	0	326	0
327	0	327	0					327	0	327	0
328	0	328	0					328	0	328	0
329	0	329	0					329	0	329	0
330	0	330	0					330	0	330	0
331	0	331	0					331	0	331	0
332	0	332	0					332	0	332	0
333	0	333	0					333	0	333	0
334	0	334	0					334	0	334	0
335	0	335	0					335	0	335	0
336	0	336	0					336	0	336	0
337	0	337	0					337	0	337	0
338	0	338	0					338	0	338	0
339	0	339	0					339	0	339	0
340	0	340	0					340	0	340	0
341	0	341	0					341	0	341	0
342	0	342	0					342	0	342	0
343	0	343	0					343	0	343	0
344	0	344	0					344	0	344	0
345	0	345	0					345	0	345	0
346	0	346	0					346	0	346	0
347	0	347	0					347	0	347	0
348	0	348	0					348	0	348	0
349	0	349	0					349	0	349	0
350	0	350	0					350	0	350	0
351	0	351	0					351	0	351	0
352	0	352	0					352	0	352	0
353	0	353	0					353	0	353	0
354	0	354	0					354	0	354	0
355	0	355	0					355	0	355	0
356	0	356	0					356	0	356	0
357	0	357	0					357	0	357	0
358	0	358	0					358	0	358	0
359	0	359	0					359	0	359	0
360	0	360	0					360	0	360	0
361	0	361	0					361	0	361	0
362	0	362	0					362	0	362	0
363	0	363	0					363	0	363	0
364	0	364	0					364	0	364	0
365	0	365	0					365	0	365	0
366	0	366	0					366	0	366	0
367	0	367	0					367	0	367	0
368	0	368	0					368	0	368	0
369	0	369	0					369	0	369	0
370	0	370	0					370	0	370	0
371	0	371	0					371	0	371	0
372	0	372	0					372	0	372	0
373	0	373	0					373	0	373	0
374	0	374	0					374	0	374	0
375	0	375	0					375	0	375	0
376	0	376	0					376	0	376	0
377	0	377	0					377	0	377	0
378	0	378	0					378	0	378	0
379	0	379	0					379	0	379	0
380	0	380	0					380	0	380	0
381	0	381	0					381	0	381	0
382	0	382	0					382	0	382	0
383	0	383	0					383	0	383	0
384	0	384	0					384	0	384	0
385	0	385	0					385	0	385	0
386	0	386	0					386	0	386	0
387	0	387	0					387	0	387	0
388	0	388	0					388	0	388	0
389	0	389	0					389	0	389	0
390	0	390	0					390	0	390	0
391	0	391	0					391	0	391	0
392	0	392	0					392	0	392	0
393	0	393	0					393	0	393	0
394	0	394	0					394	0	394	0
395	0	395	0					395	0	395	0
396	0	396	0					396	0	396	0
397	0	397	0					397	0	397	0
398	0	398	0					398	0	398	0
399	0	399	0					399	0	399	0
400	0	400	0					400	0	400	0
401	0	401	0					401	0	401	0
402	0	402	0					402	0	402	0
403	0	403	0					403	0	403	0
404	0	404	0					404	0	404	0
405	0	405	0					405	0	405	0
406	0	406	0					406	0	406	0
407	0	407	0					407	0	407	0
408	0	408	0					408	0	408	0
409	0	409	0					409	0	409	0
410	0	410	0					410	0	410	0
411	0	411	0					411	0	411	0
412	0	412	0					412	0	412	0
413	0	413	0					413	0	413	0
414	0	414	0					414	0	414	0
415	0	415	0					415	0	415	0
416	0	416	0					416	0	416	0
417	0	417	0					417	0	417	0
418	0	418	0					418	0	418	0
419	0	419	0					419	0	419	0
420	0	420	0					420	0	420	0
421	0	421	0					421	0	421	0
422	0	422	0					422	0	422	0
423	0	423	0					423	0	423	0
424	0	424	0					424	0	424	0
425	0	425	0					425	0	425	0
426	0	426	0					426	0	426	0
427	0	427	0					427	0	427	0
428	0	428	0					428	0	428	0
429	0	429	0					429	0	429	0
430	0	430	0					430	0	430	0
431	0	431	0					431	0	431	0
432	0	432	0					432	0	432	0
433	0	433	0					433	0	433	0
434	0	434	0					434	0	434	0
435	0	435	0					435	0	435	0
436	0	436	0					436	0	436	0
437	0	437	0					437	0	437	0
438	0	438	0					438	0	438	0
439	0	439	0					439	0	439	0
440	0	440	0					440	0	440	0
441	0	441	0					441	0	441	0
442	0	442	0					442	0	442	0
443	0	443	0					443	0	443	0
444	0	444	0					444	0	444	0
445	0	445	0					445	0	445	0
446	0	446	0					446	0	446	0
447	0	447	0					447	0	447	0
448	0	448	0					448	0	448	0
449	0	449	0					449	0	449	0
450	0	450	0					450	0	450	0
451	0	451	0					451	0	451	0
452	0	452	0					452	0	452	0
453	0	453	0					453	0	453	0
454	0	454	0					454	0	454	0
455	0	455	0					455	0	455	0
456	0	456	0					456	0	456	0
457	0	457	0					457	0	457	0
458	0	458	0					458	0	458	0
459	0	459	0					459	0	459	0
460	0	460	0					460	0	460	0
461	0.0005	461	0.0147					461	0	461	0.0044
462	0	462	0					462	0	462	0
463	0	463	0					463	0	463	0
464	0.1258	464	0.0031					464	0.1989	464	0.0001
465	0.6015	465	0.0485					465	0.8722	465	0.0856
466	0							466	0
467	0							467	0
468	0.4023							468	0.6605
469	0.1707							469	0.4438
470	0							470	0.0002
471	0.0018							471	0.0663
472	0.2778							472	0.0812

## Sheet: FigS1
	IVM	IVM	IVM
	30 μM	100 μM	250 μM
Residue	cs(ppb)	cs(ppb)	cs(ppb)
206	1	1	1.8
207	3.74	3.77	5.39
208	0.2	1	1
209	2.44	1.56	0.4
210	1.89	2.33	5.66
211	4.47	5.95	2
212	2.97	2.42	2.4
213	5	2.56	2.24
214	4.65	7.07	9.65
215	10.76	2.97	19.45
216	3.35	0.6	1.41
217	7.38	14.76	10
221	3.35	0.6	1.41
222	7.72	3.06	0.2
223	9.3	6.08	3.2
224	2.01	1.89	1.4
226	4.08	5.3	3.16
227	4.12	6.4	4.12
229	13.2	2.42	5.76
230	9.25	11.64	8.21
231	5.1	2.15	3.84
232	2.2	7.44	5.52
234	3	3.16	3.2
235	1.28	2	0.6
236	1.28	1.41	1.41
237	6.05	6.26	2.06
238	3.35	0.6	1.41
239	10.96	9.61	10.16
241	2.06	3.16	3.74
243	7.43	4.65	3
244	2.01	4	1.89
245	11.9	5.83	7.1
247	3.74	3.77	5.39
248	4.83	3.06	8.59
249	2.06	3.16	3.74
251	2.42	12.65	20.98
252	6.87	4.47	0.4
253	5.95	12.01	2.69
254	9.11	8.83	18.68
255	3.35	4.9	5.1
256	1.89	2.33	5.66
257	7.8	3.74	14.75
258	3.16	3.03	3.03
259	4.04	4.83	4
260	2.24	2.83	3.94
261	4.12	4.65	2.69
263	1.72	2.24	2.79
264	2.6	3.4	2.97
265	2.24	2.06	1.8
266	3.35	0.6	1.41
267	1.08	1.2	0.6
268	1.28	2	0.6
270	3.23	3.16	4.71
271	1.08	2.09	1.41
272	2.01	1.89	1.4
273	4.77	4.69	2.44
274	0.4	1.17	1.17
275	1.89	10.4	7.86
276	1.56	2.09	1
277	2.15	5.57	4.24
279	1.41	2.24	1.56
282	26.63	21.75	24.78
283	5.31	19.65	7.44
284	5.46	12.65	10.98
285	2.06	3.16	3.74
286	23.28	22.53	7.07
287	9.26	6	8.6
288	7.81	21.11	21.4
289	9.3	6.08	3.2
290	2.97	2	3.84
291	9.11	7.62	6.79
292	2	3.94	7.07
298	1.02	2.33	2.06
299	0.2	0.6	1.72
301	2	1.02	2.06
302	1.02	2.6	2.6
303	2.69	1.72	1.08
304	1.08	2.24	2.24
305	1.41	1.02	1.2
307	0	1.02	1.56
308	2.06	2.4	6
309	9.04	6.25	7.05
310	6.66	3.16	2.09
311	2.97	2.24	2
312	6.89	5.66	6.9
313	3.16	2.79	3.12
314	11.77	25.1	14.04
315	2.06	3.61	1.28
316	1	4.51	4.2
317	2.42	3.74	3.74
318	3.01	4.66	4.53
319	1	1.8	7.47
320	2.4	3.5	3.06
321	1.2	3.1	1
322	1.72	2.06	5.49
323	1.17	2	1.28
324	1.56	2.97	4.12
325	1.89	3.12	2.6
327	1.41	2.09	2
328	2.15	2.56	2.42
329	2.69	3.77	3.93
330	0.8	2.2	3.28
331	1.41	2.6	3.93
332	1.41	3.16	3.8
334	1.17	1.72	2.79
335	1.28	1	0.2
336	3.35	0.6	1.41
337	4.08	5.3	3.16
338	1.72	1.08	1.72
339	4.12	4.51	6.28
340	4.12	3.54	3.54
341	2.01	1.89	1.4
342	2	1.72	2.97
343	1	1	1.8
344	2.24	2.79	3.8
345	1.17	0.4	1.89
346	2.6	3.4	2.97
347	1.41	2.6	3.93
348	1.41	1.02	1.2
349	2.56	2.79	3.4
350	4	5.3	3.28
351	1.89	1.4	1.8
352	2.44	4.12	3.74
353	2.69	1.41	3.6
357	3	3.16	3.2
358	1.28	1	0.2
359	0.4	1.17	1.17
360	2.69	1.72	1.08
361	1.41	2.04	1.89
362	0	1.4	2.44
363	1.08	3.44	2.6
364	2.44	2	3.06
365	0.4	2.6	5.69
366	2	3.94	3.74
367	1.08	3.44	2.6
368	3.35	0.6	1.41
369	0.2	0	1.17
370	2.04	1.02	1.56
371	1.41	2.04	1.89
372	1.17	2.09	1.02
373	2	2.09	1.41
374	3.84	6.18	1.08
375	1.89	2	1.6
376	1.56	1.08	0.4
378	1.56	1.8	2.42
380	1.17	1.28	1.28
381	4	5.3	3.28
382	1.41	2.42	1.8
383	1.28	1.6	2.6
384	1.6	2.97	4.2
385	1	1.72	2
386	1.28	1.8	2.6
387	2.15	2.56	2.42
388	1.89	3.6	4.9
389	1.17	2.6	3.2
390	1.08	1.17	1.6
391	0.2	1	1
393	2.2	3.6	4.51
394	0.4	1.17	1.17
395	0.8	0.8	1.72
396	1.08	2.09	1.41
397	1.17	0.8	3.4
398	0.6	2.24	4.65
399	1	4.51	5.39
400	1	1	1.8
401	1	1.56	2.6
402	1.08	1.72	2.6
403	2.33	2.42	2.8
406	1.4	1.8	4.12
407	1.02	1.4	3.16
408	2.33	2.42	2.8
410	4.66	10.65	10.65
411	1.08	2.69	2.69
412	2.15	2.56	2.42
414	3.35	5.6	3.93
415	4.66	10.65	10.65
416	6.8	5.49	2.69
417	1.08	2.24	2.24
418	1	1	1.8
419	2.97	2	3.84
420	1.08	3.44	2.6
421	3.35	4.9	5.1
422	5	2.56	2.24
423	4.12	3.28	7.98
424	2	2.09	1.41
425	0	0	0
426	2.01	1.89	1.4
429	2.97	2	3.84
430	2.56	2.79	3.4
431	1.28	1.41	1.41
432	1	2.04	1.8
433	1.72	2.6	0.4
434	2.24	2.24	1.08
437	0.6	1.4	0.6
438	4.4	4.4	1.56
439	2.69	2.6	8.83
441	3.12	4.29	3.06
444	3.16	2.79	3.12
447	7.81	21.11	21.4
448	2.24	2.24	1.08
455	4.66	10.65	10.65
462	2.44	1.56	0.4
463	2.97	2.42	2.4
464	2.01	2.09	7.62
466	4.51	4.83	4.83
467	3.5	4.39	2.83
468	2.01	8.69	7.09
470	0.8	1.08	1.8
471	2.01	4	1.89
472	3.12	2.97	6.14
473	1.17	2	1.28
474	2.15	2.15	2.09

## Sheet: FigS6
Supplementary Fig. 6. Intra-subunit PREs for tertiary structure determination of α7nAChR TMD+ICD in an IVM-induced desensitized state.
Fig. S6a							Fig. S6b							Fig. S6c							Fig. S6d							Fig. S6e							Fig. S6f							Fig. S6g							Fig. S6h
V311C							C335							C342							S350C							C375							C390							L415C							C435
	0mM IVM			220mM IVM				0mM IVM			220mM IVM				0mM IVM			200mM IVM				0mM IVM			200mM IVM				0mM IVM			200mM IVM				0mM IVM			250mM IVM				0mM IVM			240mM IVM
ResID	I/I0	Error		I/I0	Error		ResID	I/I0	Error		I/I0	Error		ResID	I/I0	Error		I/I0	Error		ResID	I/I0	Error		I/I0	Error		ResID	I/I0	Error		I/I0	Error		ResID	I/I0	Error		I/I0	Error		ResID	I/I0	Error		I/I0	Error		ResID
302	0.27	0.02		0.28	0.03		301	1.04	0.06		1.05	0.05		301	1.04	0.05		1.07	0.05		301	1.01	0.04		0.99	0.05		301	1.02	0.05		1.06	0.04		302	1.06	0.03		1.02	0.02		301	1.08	0.06		1.07	0.06		299
303	0.33	0.01		0.3	0.02		302	1.04	0.04		1.01	0.04		302	1.05	0.04		1.01	0.04		302	1.08	0.04		1.03	0.04		302	0.99	0.04		1.08	0.03		303	1.07	0.03		1.06	0.02		302	1.04	0.04		1.03	0.05		301
309	0.06	0.08		0.1	0.11		303	1.03	0.04		1.01	0.03		303	0.94	0.02		0.99	0.03		303	0.98	0.02		0.95	0.02		303	1.03	0.03		1.03	0.03		309	1	0.1		1.05	0.1		303	1.1	0.04		1.09	0.05		302
310	0.04	0.04		0.08	0.04		308	0.97	0.03		0.94	0.03		309	0.94	0.08		0.98	0.16		309	0.92	0.07		0.96	0.08		309	0.95	0.07		0.84	0.06		310	1	0.08		1	0.07		309	1.04	0.09		0.94	0.08		303
312	0.07	0.02		0.03	0.03		309	1.06	0.11		1.03	0.1		310	1.02	0.07		1.06	0.08		310	0.85	0.06		0.98	0.07		310	0.88	0.07		0.93	0.07		311	1.05	0.06		0.98	0.05		310	1.1	0.08		0.96	0.08		305
315	0.08	0.08		0.07	0.04		310	1.04	0.09		1.07	0.09		312	0.72	0.08		0.71	0.09		313	0.51	0.05		0.62	0.07		311	0.91	0.08		0.86	0.07		312	1.03	0.09		1.01	0.08		311	0.96	0.07		0.98	0.1		308
318	0.04	0.02		0.07	0.07		312	0.83	0.1		0.85	0.09		315	0.48	0.05		0.58	0.08		315	0.65	0.05		0.71	0.07		312	0.85	0.07		0.87	0.07		315	0.97	0.08		0.99	0.07		312	0.93	0.08		0.99	0.09		310
319	0.07	0.07		0.07	0.04		315	0.91	0.09		0.83	0.06		318	0.56	0.04		0.58	0.05		318	0.43	0.04		0.47	0.06		315	0.84	0.07		0.89	0.07		318	0.97	0.05		0.92	0.04		315	0.99	0.08		0.93	0.08		311
321	0.18	0.08		0.23	0.07		318	0.98	0.06		0.93	0.06		319	0.53	0.04		0.53	0.05		319	0.62	0.04		0.77	0.06		318	0.9	0.07		0.85	0.05		320	0.96	0.07		1.04	0.07		318	0.96	0.06		0.89	0.07		312
324	0.43	0.05		0.46	0.05		320	0.95	0.08		1	0.07		320	0.45	0.06		0.4	0.07		320	0.41	0.03		0.49	0.06		321	0.91	0.07		0.86	0.06		321	1.05	0.06		0.98	0.05		321	0.97	0.07		0.98	0.08		315
325	0.52	0.02		0.6	0.03		324	0.66	0.02		0.64	0.02		322	0.35	0.08		0.41	0.05		324	0.49	0.02		0.55	0.03		324	0.91	0.03		0.99	0.02		324	0.97	0.02		0.98	0.02		324	0.94	0.03		0.89	0.04		318
327	0.38	0.02		0.43	0.02		325	0.77	0.02		0.68	0.02		324	0.41	0.01		0.41	0.02		325	0.55	0.02		0.56	0.03		325	0.96	0.02		0.9	0.02		325	0.96	0.02		0.97	0.02		325	0.99	0.03		0.97	0.03		321
329	0.84	0.01		0.79	0.01		327	0.59	0.03		0.52	0.02		325	0.46	0.01		0.48	0.02		327	0.68	0.02		0.74	0.04		327	1.01	0.03		1.05	0.02		327	1.04	0.02		1.03	0.02		327	1.02	0.03		0.95	0.04		324
331	0.72	0.01		0.74	0.01		329	0.65	0.01		0.66	0.01		327	0.4	0.01		0.5	0.03		328	0.94	0.01		0.88	0.01		328	1.05	0.02		1.04	0.01		328	1	0.01		1.03	0.01		329	1.01	0.02		0.99	0.02		325
332	0.95	0.01		1.01	0.02		332	0.16	0.01		0.14	0.01		328	0.78	0.01		0.82	0.01		329	0.93	0.01		0.89	0.02		329	1.08	0.01		1.09	0.01		329	1.04	0.01		1.04	0.01		332	1	0.02		1.02	0.02		327
334	1.08	0.01		1.05	0.01		335	0.05	0.01		0.08	0.01		329	0.73	0.01		0.8	0.01		330	0.99	0.01		1.01	0.02		330	0.94	0.01		0.96	0.01		330	0.93	0.01		0.93	0.01		334	0.99	0.02		1	0.02		328
336	1.05	0.02		0.91	0.02		338	0.11	0		0.1	0.01		332	0.63	0.01		0.66	0.01		331	0.93	0.02		0.9	0.02		332	1.04	0.02		1.06	0.01		331	0.95	0.01		0.95	0.01		336	1.09	0.03		1.07	0.03		329
339	1	0.02		1.01	0.02		339	0.01	0.01		0.04	0.01		334	0.48	0.01		0.41	0.01		332	0.94	0.02		0.86	0.03		334	1.07	0.01		1.07	0.01		332	0.99	0.01		1.01	0.01		339	1.02	0.02		1.04	0.02		330
340	1.06	0.02		1	0.02		340	0.1	0.01		0.14	0.01		338	0.22	0.02		0.27	0.04		334	0.85	0.02		0.84	0.02		338	0.95	0.04		1.03	0.04		334	1.02	0.01		1	0.01		340	1.02	0.02		1.08	0.02		331
342	1.03	0.02		1.03	0.02		341	0.11	0.01		0.14	0.01		340	0.05	0.01		0.01	0.01		337	0.92	0.07		1	0.11		339	1.09	0.02		1.07	0.02		336	1.01	0.02		1.06	0.02		342	1	0.02		1.04	0.03		332
344	0.74	0.01		0.7	0.02		342	0.17	0.01		0.17	0.01		341	0.04	0.01		0.06	0.01		338	0.76	0.06		0.7	0.07		340	1.08	0.02		1.04	0.02		338	1.04	0.03		1.02	0.03		344	0.89	0.02		0.86	0.02		334
345	0.7	0.01		0.66	0.01		344	0.28	0.01		0.26	0.01		342	0.05	0.01		0.03	0.02		339	0.76	0.02		0.88	0.04		341	1.07	0.02		1.12	0.02		339	1.04	0.02		0.97	0.02		345	0.89	0.02		0.97	0.02		336
347	0.72	0.01		0.74	0.01		345	0.31	0.01		0.34	0.01		343	0.08	0.01		0.03	0.01		340	0.67	0.02		0.88	0.05		342	1.02	0.02		1.07	0.02		340	1.06	0.02		1.02	0.01		346	0.88	0.02		0.87	0.02		338
348	0.55	0.01		0.55	0.01		346	0.31	0.01		0.33	0.01		344	0.05	0.01		0.11	0.04		341	0.73	0.03		0.64	0.04		343	0.99	0.02		1.01	0.02		341	1.01	0.02		1	0.01		347	0.91	0.01		0.85	0.01		339
349	0.68	0.01		0.67	0.01		347	0.36	0.01		0.38	0.01		345	0.03	0.01		0.05	0.01		342	0.41	0.03		0.31	0.04		344	0.8	0.02		0.79	0.01		342	0.84	0.01		0.89	0.01		348	0.89	0.02		0.88	0.02		340
351	0.56	0.02		0.5	0.02		349	0.59	0.01		0.62	0.01		346	0.06	0.01		0.05	0.04		344	0.17	0.02		0.2	0.04		345	0.74	0.01		0.78	0.01		344	0.93	0.01		0.91	0.01		349	0.82	0.02		0.69	0.02		341
352	0.51	0.02		0.52	0.02		351	0.38	0.01		0.42	0.01		347	0.02	0.01		0.04	0.03		345	0.11	0.02		0.14	0.04		346	0.83	0.02		0.85	0.01		345	0.86	0.01		0.87	0.01		351	0.72	0.02		0.7	0.02		342
353	0.59	0.03		0.57	0.03		353	0.65	0.03		0.54	0.02		349	0.16	0.01		0.13	0.01		346	0.08	0.01		0.09	0.02		348	0.7	0.01		0.72	0.01		346	0.92	0.01		0.91	0.01		352	0.84	0.02		0.82	0.02		344
357	0.51	0.01		0.5	0.02		357	0.8	0.02		0.81	0.02		350	0.08	0.01		0.09	0.02		347	0.01	0.01		0.04	0.02		349	0.77	0.01		0.76	0.01		347	0.95	0.01		0.95	0.01		353	0.74	0.04		0.72	0.05		345
360	0.54	0.01		0.49	0.02		358	0.77	0.02		0.8	0.01		351	0.02	0.01		0.04	0.03		349	0.06	0.04		0.1	0.06		350	0.71	0.02		0.7	0.01		351	0.8	0.02		0.81	0.02		357	0.76	0.02		0.66	0.02		346
362	0.23	0.02		0.25	0.02		360	0.81	0.02		0.82	0.02		352	0.03	0.03		0.09	0.06		350	0.08	0.01		0.05	0.03		351	0.6	0.02		0.63	0.02		352	0.82	0.02		0.81	0.02		360	0.73	0.03		0.66	0.03		347
365	0.23	0.03		0.31	0.03		362	0.61	0.03		0.64	0.03		353	0.01	0.01		0.06	0.04		351	0.06	0.01		0.04	0.01		352	0.57	0.02		0.65	0.02		353	0.81	0.03		0.79	0.03		362	0.24	0.04		0.26	0.04		348
366	0.27	0.03		0.31	0.03		365	0.72	0.03		0.78	0.03		357	0.4	0.01		0.39	0.02		352	0.02	0.01		0.05	0.03		353	0.66	0.04		0.7	0.03		357	0.63	0.02		0.64	0.02		364	0.25	0.05		0.19	0.07		349
369	0.55	0.04		0.41	0.04		366	0.66	0.05		0.63	0.04		359	0.52	0.05		0.56	0.06		353	0.04	0.02		0.04	0.01		357	0.4	0.02		0.5	0.02		360	0.6	0.02		0.62	0.02		366	0.17	0.05		0.31	0.05		350
370	0.41	0.01		0.39	0.02		369	0.9	0.06		0.86	0.05		362	0.24	0.01		0.22	0.04		362	0.32	0.04		0.23	0.05		360	0.32	0.02		0.43	0.02		362	0.22	0.02		0.17	0.02		369	0.39	0.06		0.37	0.06		351
372	0.61	0.02		0.56	0.02		370	0.8	0.02		0.73	0.01		364	0.14	0.01		0.24	0.03		365	0.18	0.02		0.33	0.04		362	0.04	0.02		0.06	0.02		364	0.15	0.08		0.17	0.06		370	0.52	0.03		0.39	0.03		352
373	0.62	0.01		0.61	0.01		372	0.88	0.02		0.94	0.02		365	0.25	0.01		0.14	0.03		366	0.05	0.03		0.16	0.05		366	0.17	0.07		0.22	0.04		366	0.13	0.07		0.22	0.04		372	0.35	0.02		0.39	0.02		353
374	0.84	0.04		0.69	0.04		373	0.94	0.01		0.91	0.01		366	0.07	0.03		0.08	0.06		369	0.06	0.04		0.14	0.08		369	0.26	0.05		0.22	0.04		369	0.28	0.05		0.32	0.05		373	0.46	0.02		0.46	0.02		357
376	0.65	0.01		0.6	0.01		374	1	0.04		0.97	0.04		369	0.4	0.03		0.45	0.05		370	0.44	0.02		0.43	0.03		370	0.02	0.01		0.06	0.04		370	0.41	0.02		0.36	0.02		374	0.65	0.05		0.59	0.05		358
378	0.91	0.02		0.85	0.02		376	0.86	0.01		0.92	0.01		370	0.47	0.01		0.36	0.02		372	0.47	0.02		0.47	0.03		372	0.05	0.03		0.1	0.02		372	0.34	0.02		0.36	0.02		376	0.43	0.02		0.45	0.02		360
380	0.78	0.01		0.75	0.01		378	0.98	0.01		1.05	0.01		372	0.62	0.01		0.59	0.02		373	0.49	0.01		0.51	0.02		373	0.02	0.01		0.05	0.03		373	0.42	0.01		0.39	0.01		378	0.72	0.02		0.63	0.02		362
381	0.94	0.01		0.9	0.01		380	0.93	0.01		0.93	0.01		373	0.71	0.01		0.7	0.01		374	0.7	0.04		0.6	0.05		374	0.05	0.05		0.11	0.04		374	0.34	0.05		0.32	0.04		380	0.48	0.02		0.47	0.02		364
382	0.96	0.01		0.93	0.01		382	0.94	0.01		0.93	0.01		374	0.78	0.04		0.88	0.05		376	0.73	0.02		0.71	0.02		375	0.01	0.01		0.02	0.01		376	0.14	0.01		0.17	0.01		382	0.71	0.01		0.67	0.02		365
383	0.8	0.01		0.82	0.01		383	0.94	0.01		0.92	0.01		376	0.72	0.01		0.79	0.01		378	0.95	0.02		0.92	0.03		378	0	0		0.02	0.01		380	0.15	0.01		0.13	0.01		383	0.55	0.01		0.49	0.01		366
384	0.79	0.01		0.82	0.01		384	0.96	0.01		0.98	0.01		378	0.74	0.01		0.81	0.02		381	0.89	0.01		0.94	0.02		381	0.25	0.01		0.2	0.01		382	0.19	0.01		0.2	0.01		384	0.48	0.02		0.51	0.02		369
385	1.04	0.01		0.98	0.01		385	0.99	0.01		0.96	0.01		380	0.87	0.01		0.93	0.01		382	0.88	0.01		0.83	0.01		382	0.28	0.01		0.29	0.01		383	0.14	0.01		0.14	0.01		385	0.63	0.02		0.58	0.02		370
386	1.05	0.01		0.94	0.01		386	0.96	0.01		0.95	0.01		381	0.92	0.01		0.94	0.01		383	0.74	0.01		0.79	0.01		383	0.18	0.01		0.19	0.01		386	0.16	0.01		0.15	0.01		386	0.65	0.02		0.64	0.02		372
387	1	0.01		0.96	0.01		387	0.93	0.01		0.9	0.01		382	0.85	0.01		0.9	0.01		384	0.82	0.02		0.76	0.02		384	0.11	0.02		0.15	0.01		387	0.15	0.01		0.15	0.01		388	0.68	0.02		0.64	0.02		373
388	1.04	0.01		0.98	0.01		388	0.96	0.01		0.97	0.01		383	0.81	0.01		0.81	0.01		385	0.89	0.01		0.86	0.02		385	0.29	0.01		0.26	0.01		390	0.08	0.02		0.12	0.02		389	0.7	0.02		0.65	0.02		374
389	1.03	0.01		0.99	0.01		389	0.96	0.01		0.98	0.01		384	0.86	0.01		0.99	0.02		386	0.85	0.01		0.89	0.02		386	0.31	0.01		0.33	0.01		391	0.08	0.02		0.08	0.02		390	0.82	0.02		0.77	0.02		375
390	1.07	0.01		1.01	0.01		390	1.04	0.01		1	0.01		385	0.92	0.01		0.95	0.01		387	0.94	0.01		0.88	0.01		387	0.47	0.01		0.44	0.01		393	0.06	0.01		0.07	0.01		393	0.79	0.02		0.77	0.02		376
391	1.08	0.02		1.07	0.02		391	1.03	0.01		1.04	0.01		386	0.88	0.01		0.86	0.01		388	1.02	0.01		0.95	0.02		388	0.43	0.01		0.43	0.01		394	0.16	0.04		0.11	0.05		394	0.66	0.02		0.7	0.02		378
393	0.98	0.01		1.06	0.01		393	1.07	0.01		1.05	0.01		387	0.88	0.01		0.92	0.01		389	0.91	0.01		0.94	0.02		389	0.54	0.01		0.53	0.01		395	0.08	0.02		0.11	0.02		395	0.57	0.02		0.58	0.02		380
394	0.93	0.02		0.89	0.02		395	0.98	0.01		0.96	0.01		388	0.88	0.01		0.88	0.01		390	0.99	0.01		0.95	0.02		390	0.73	0.01		0.72	0.01		396	0.14	0.01		0.06	0.01		396	0.65	0.01		0.63	0.02		381
395	1.05	0.02		0.91	0.02		396	1.03	0.01		1.01	0.01		389	0.91	0.01		0.95	0.01		391	1.04	0.02		1.01	0.02		391	0.87	0.02		0.85	0.01		397	0.24	0.03		0.2	0.03		397	0.73	0.03		0.66	0.03		382
396	1.08	0.01		1.06	0.01		397	1.08	0.01		1.07	0.02		390	0.98	0.01		1.04	0.01		393	1.04	0.02		0.93	0.02		393	0.81	0.01		0.84	0.01		398	0.04	0.01		0.09	0.01		398	0.35	0.02		0.3	0.02		383
397	1.07	0.03		1.05	0.03		398	1	0.01		1	0.01		391	1.02	0.01		1.06	0.01		395	0.97	0.02		0.99	0.03		395	0.41	0.01		0.35	0.01		401	0.41	0.01		0.42	0.01		399	0.41	0.02		0.31	0.02		384
398	0.9	0.01		0.91	0.01		399	0.9	0.01		0.92	0.01		393	1	0.01		1.02	0.01		396	1.04	0.01		1.03	0.02		396	0.73	0.01		0.71	0.01		402	0.45	0.01		0.43	0.01		401	0.47	0.02		0.42	0.02		385
399	0.96	0.01		0.96	0.01		400	0.98	0.01		0.98	0.01		395	1.02	0.01		0.99	0.01		397	1.07	0.03		1.1	0.04		397	0.88	0.03		0.88	0.02		403	0.46	0.01		0.44	0.01		402	0.36	0.02		0.29	0.02		386
400	1.09	0.02		1.08	0.02		401	1.06	0.01		0.97	0.01		396	1	0.01		1.01	0.01		398	0.96	0.01		0.89	0.02		398	0.38	0.01		0.37	0.01		406	0.2	0.04		0.17	0.04		406	0.03	0.02		0.02	0.02		387
401	1	0.02		1.08	0.02		402	0.98	0.01		0.94	0.01		397	0.98	0.02		0.99	0.02		399	0.91	0.01		0.9	0.02		399	0.42	0.01		0.42	0.01		407	0.2	0.01		0.22	0.01		407	0.04	0.03		0.03	0.02		388
402	1.07	0.01		0.99	0.01		403	0.98	0.01		0.97	0.01		398	0.89	0.01		0.92	0.01		400	1.01	0.01		1	0.02		401	0.73	0.02		0.73	0.01		408	0.46	0.01		0.44	0.01		416	0.02	0.02		0.03	0.02		389
403	0.96	0.01		1.08	0.01		406	1.09	0.02		1.05	0.02		400	0.93	0.01		0.95	0.01		401	1.03	0.02		1	0.02		402	0.7	0.01		0.66	0.01		411	0.3	0.04		0.31	0.05		420	0.02	0.02		0.03	0.02		390
406	0.9	0.02		0.89	0.02		407	1	0.01		1	0.01		401	0.97	0.01		0.97	0.01		402	0.96	0.01		0.92	0.01		403	0.76	0.01		0.73	0.01		416	0.74	0.06		0.74	0.06		423	0.01	0.01		0.03	0.02		391
407	0.91	0.02		0.83	0.02		408	0.98	0.01		0.97	0.01		402	0.92	0.01		0.92	0.01		403	0.98	0.01		0.95	0.02		406	0.48	0.02		0.48	0.02		423	0.55	0.06		0.52	0.07		429	0.58	0.09		0.69	0.08		393
408	0.96	0.01		1.04	0.01		420	1.05	0.08		1.03	0.07		403	0.93	0.01		0.99	0.01		407	0.99	0.02		0.96	0.02		407	0.4	0.02		0.38	0.01		432	0.97	0.03		0.99	0.03		432	0.71	0.05		0.73	0.07		395
414	1.05	0.08		1.03	0.08		423	0.89	0.08		0.95	0.09		406	1.05	0.02		1.04	0.03		408	0.98	0.01		0.95	0.02		408	0.76	0.01		0.73	0.01		434	0.94	0.08		0.91	0.07		437	0.67	0.08		0.73	0.08		396
416	0.87	0.06		0.94	0.07		432	1.02	0.04		1.04	0.04		407	0.9	0.01		0.95	0.02		411	1.02	0.07		1.06	0.08		411	0.39	0.06		0.41	0.07		437	0.95	0.04		0.92	0.03		439	0.83	0.03		0.78	0.03		397
423	1.06	0.1		0.99	0.09		434	1.07	0.1		1.07	0.08		408	0.93	0.01		0.99	0.01		416	1	0.06		1.02	0.08		416	0.81	0.07		0.62	0.05																398
429	1	0.04		1.07	0.04		437	0.95	0.04		0.99	0.04		423	0.93	0.08		0.98	0.1		423	1.08	0.07		1.07	0.08		420	0.74	0.07		0.62	0.06																399
432	1.04	0.04		1.03	0.04									432	1.04	0.06		1.01	0.07		429	1.06	0.03		1.05	0.04		423	0.42	0.07		0.53	0.04																400
														434	1	0.08		1.01	0.1		431	1.1	0.04		1.08	0.05		429	1.03	0.04		0.96	0.04																401
														437	0.88	0.04		0.94	0.06		434	0.94	0.06		1.03	0.08		431	0.88	0.04		0.85	0.03																402
																					437	0.98	0.04		1.06	0.07		437	0.87	0.04		0.85	0.04																403
																																																	407
																																																	408
																																																	411
																																																	416
																																																	420
																																																	422
																																																	423
																																																	429
																																																	430
																																																	431
																																																	434
																																																	437
																																																	438
[truncated: 4 more columns]

## Sheet: FigS7
C375
distance distribution				time domain
distance (nm)	C375	Nicotine		τ (μs)	C375	C375 fit	τ (μs)	+nic	+nic fit
0.01	1.65e-13	1.04e-07		-0.12	0.834603	0.795086	-0.13	0.809802	0.80531
0.02	2.04e-13	1.15e-07		-0.11	0.852369	0.80934	-0.12	0.814946	0.816925
0.03	2.53e-13	1.28e-07		-0.1	0.838052	0.826929	-0.11	0.840068	0.829973
0.04	3.13e-13	1.41e-07		-0.08	0.808528	0.848478	-0.1	0.859363	0.844739
0.05	3.88e-13	1.57e-07		-0.07	0.861409	0.874372	-0.08	0.855304	0.861525
0.06	4.79e-13	1.73e-07		-0.05	0.961181	0.904408	-0.07	0.86058	0.880611
0.07	5.92e-13	1.92e-07		-0.04	0.916984	0.937229	-0.06	0.920892	0.902189
0.08	7.31e-13	2.12e-07		-0.03	0.950414	0.96956	-0.05	0.928332	0.926241
0.09	9.01e-13	2.34e-07		-0.01	0.967778	0.995572	-0.04	0.955499	0.952285
0.1	1.11e-12	2.59e-07		0	0.994179	1.00673	-0.02	0.962277	0.978903
0.11	1.37e-12	2.86e-07		0.02	1.02764	0.991348	-0.01	0.999036	1.00275
0.12	1.68e-12	3.15e-07		0.03	0.993077	0.963526	0	1.01405	1.01521
0.13	2.06e-12	3.48e-07		0.04	0.932966	0.930725	0.01	1.00755	0.999275
0.14	2.53e-12	3.83e-07		0.06	0.910198	0.898262	0.02	0.980763	0.974614
0.15	3.11e-12	4.23e-07		0.07	0.857248	0.868974	0.04	0.943386	0.94793
0.16	3.81e-12	4.66e-07		0.09	0.818123	0.843937	0.05	0.925883	0.922148
0.17	4.66e-12	5.13e-07		0.1	0.801442	0.823203	0.06	0.909407	0.898485
0.18	5.71e-12	5.65e-07		0.11	0.780654	0.806317	0.07	0.879077	0.87732
0.19	6.97e-12	6.22e-07		0.13	0.778504	0.792635	0.08	0.8542	0.858628
0.2	8.52e-12	6.84e-07		0.14	0.819284	0.78149	0.1	0.838729	0.842193
0.21	1.04e-11	7.52e-07		0.16	0.752461	0.772273	0.11	0.821241	0.827728
0.22	1.27e-11	8.26e-07		0.17	0.758738	0.764462	0.12	0.790467	0.814934
0.23	1.54e-11	9.08e-07		0.18	0.78114	0.757628	0.13	0.792545	0.803528
0.24	1.88e-11	9.97e-07		0.2	0.728581	0.751429	0.14	0.803353	0.793254
0.25	2.28e-11	1.09e-06		0.21	0.736345	0.745599	0.16	0.801817	0.783892
0.26	2.77e-11	1.2e-06		0.23	0.767852	0.739938	0.17	0.76018	0.775256
0.27	3.37e-11	1.32e-06		0.24	0.735265	0.734299	0.18	0.751504	0.76719
0.28	4.08e-11	1.44e-06		0.25	0.701865	0.72858	0.19	0.738158	0.759565
0.29	4.94e-11	1.58e-06		0.27	0.718688	0.722712	0.2	0.772406	0.752277
0.3	5.99e-11	1.73e-06		0.28	0.751245	0.716659	0.22	0.787988	0.745243
0.31	7.24e-11	1.9e-06		0.3	0.691124	0.710403	0.23	0.711171	0.738397
0.32	8.75e-11	2.08e-06		0.31	0.740081	0.703945	0.24	0.734006	0.731685
0.33	1.06e-10	2.28e-06		0.32	0.680835	0.697297	0.25	0.72014	0.725072
0.34	1.27e-10	2.49e-06		0.34	0.665663	0.690482	0.26	0.759823	0.718527
0.35	1.54e-10	2.72e-06		0.35	0.692553	0.683527	0.28	0.722375	0.712027
0.36	1.85e-10	2.97e-06		0.37	0.64351	0.676463	0.29	0.674853	0.705558
0.37	2.22e-10	3.25e-06		0.38	0.65845	0.669321	0.3	0.731377	0.699112
0.38	2.67e-10	3.55e-06		0.39	0.688063	0.662135	0.31	0.680703	0.692684
0.39	3.21e-10	3.87e-06		0.41	0.644671	0.654935	0.32	0.710732	0.686273
0.4	3.85e-10	4.22e-06		0.42	0.660381	0.647751	0.34	0.654461	0.679879
0.41	4.62e-10	4.61e-06		0.44	0.649053	0.64061	0.35	0.668167	0.673505
0.42	5.53e-10	5.02e-06		0.45	0.636694	0.633535	0.36	0.662459	0.667157
0.43	6.62e-10	5.47e-06		0.46	0.598234	0.62655	0.37	0.658549	0.660838
0.44	7.92e-10	5.96e-06		0.48	0.645095	0.619671	0.38	0.628965	0.654557
0.45	9.46e-10	6.49e-06		0.49	0.648933	0.612915	0.4	0.660635	0.648321
0.46	1.13e-09	7.06e-06		0.51	0.598267	0.606295	0.41	0.643826	0.642134
0.47	1.35e-09	7.69e-06		0.52	0.565996	0.599822	0.42	0.647891	0.636006
0.48	1.6e-09	8.36e-06		0.53	0.592064	0.593503	0.43	0.619031	0.629941
0.49	1.91e-09	9.08e-06		0.55	0.557602	0.587346	0.44	0.625798	0.623946
0.5	2.27e-09	9.87e-06		0.56	0.603966	0.581355	0.46	0.614821	0.618028
0.51	2.7e-09	1.07e-05		0.58	0.548651	0.575532	0.47	0.599438	0.612193
0.52	3.21e-09	1.16e-05		0.59	0.602572	0.569878	0.48	0.592779	0.606447
0.53	3.8e-09	1.26e-05		0.6	0.585783	0.564394	0.49	0.590316	0.600792
0.54	4.51e-09	1.37e-05		0.62	0.529108	0.559079	0.5	0.567637	0.595231
0.55	5.34e-09	1.49e-05		0.63	0.519727	0.55393	0.52	0.607573	0.589771
0.56	6.32e-09	1.61e-05		0.65	0.51849	0.548944	0.53	0.592577	0.584416
0.57	7.47e-09	1.74e-05		0.66	0.584075	0.544119	0.54	0.564578	0.579164
0.58	8.82e-09	1.89e-05		0.67	0.511574	0.53945	0.55	0.564646	0.574017
0.59	1.04e-08	2.05e-05		0.69	0.548221	0.534932	0.56	0.589629	0.568981
0.6	1.23e-08	2.21e-05		0.7	0.561627	0.530561	0.58	0.547978	0.564054
0.61	1.45e-08	2.39e-05		0.72	0.545975	0.526332	0.59	0.576444	0.559234
0.62	1.7e-08	2.59e-05		0.73	0.522431	0.52224	0.6	0.541952	0.554527
0.63	2e-08	2.8e-05		0.74	0.50366	0.518278	0.61	0.53156	0.549928
0.64	2.35e-08	3.02e-05		0.76	0.521324	0.514442	0.62	0.571217	0.545434
0.65	2.76e-08	3.26e-05		0.77	0.459593	0.510726	0.64	0.548569	0.541053
0.66	3.24e-08	3.52e-05		0.79	0.4998	0.507124	0.65	0.546301	0.536774
0.67	3.8e-08	3.8e-05		0.8	0.529114	0.503631	0.66	0.523927	0.532599
0.68	4.44e-08	4.1e-05		0.81	0.493817	0.500243	0.67	0.552662	0.52853
0.69	5.2e-08	4.42e-05		0.83	0.494223	0.496952	0.68	0.529988	0.524556
0.7	6.08e-08	4.76e-05		0.84	0.508478	0.493756	0.7	0.518259	0.520685
0.71	7.09e-08	5.13e-05		0.86	0.518075	0.490648	0.71	0.515718	0.516906
0.72	8.28e-08	5.52e-05		0.87	0.474285	0.487624	0.72	0.515282	0.51322
0.73	9.65e-08	5.95e-05		0.88	0.479512	0.48468	0.73	0.500984	0.509628
0.74	1.12e-07	6.4e-05		0.9	0.505908	0.481811	0.74	0.539582	0.506118
0.75	1.31e-07	6.88e-05		0.91	0.500225	0.479013	0.76	0.544656	0.5027
0.76	1.52e-07	7.39e-05		0.93	0.504976	0.476283	0.77	0.476729	0.499356
0.77	1.77e-07	7.95e-05		0.94	0.477186	0.473617	0.78	0.508394	0.496099
0.78	2.05e-07	8.53e-05		0.95	0.460465	0.471012	0.79	0.469747	0.492913
0.79	2.38e-07	9.16e-05		0.97	0.45234	0.468464	0.8	0.512025	0.489805
0.8	2.75e-07	9.83e-05		0.98	0.429487	0.465972	0.82	0.504504	0.486766
0.81	3.19e-07	0.000105		1	0.468387	0.463532	0.83	0.482743	0.483798
0.82	3.69e-07	0.000113		1.01	0.490873	0.461142	0.84	0.502023	0.480893
0.83	4.26e-07	0.000121		1.02	0.471862	0.458801	0.85	0.437264	0.478054
0.84	4.92e-07	0.00013		1.04	0.441212	0.456505	0.86	0.480232	0.475274
0.85	5.67e-07	0.000139		1.05	0.425617	0.454254	0.88	0.460426	0.472555
0.86	6.54e-07	0.000149		1.07	0.449373	0.452046	0.89	0.487296	0.469892
0.87	7.53e-07	0.000159		1.08	0.475193	0.449879	0.901	0.461643	0.467284
0.88	8.66e-07	0.000171		1.09	0.477305	0.447753	0.91	0.451388	0.464727
0.89	9.96e-07	0.000182		1.11	0.480559	0.445667	0.92	0.465676	0.462223
0.9	1.14e-06	0.000195		1.12	0.42786	0.443619	0.94	0.451697	0.459763
0.91	1.31e-06	0.000208		1.14	0.453791	0.441609	0.95	0.465883	0.457357
0.92	1.5e-06	0.000222		1.15	0.414496	0.439636	0.96	0.484725	0.454988
0.93	1.72e-06	0.000237		1.16	0.448927	0.4377	0.97	0.455636	0.452673
0.94	1.97e-06	0.000253		1.18	0.416653	0.435799	0.98	0.44366	0.450387
0.95	2.25e-06	0.00027		1.19	0.488442	0.433934	1	0.456264	0.448155
0.96	2.58e-06	0.000288		1.21	0.436728	0.432104	1.01	0.41799	0.445951
0.97	2.94e-06	0.000307		1.22	0.392981	0.430308	1.02	0.436147	0.443795
0.98	3.35e-06	0.000327		1.23	0.421786	0.428546	1.03	0.434176	0.441669
0.99	3.82e-06	0.000348		1.25	0.459159	0.426818	1.04	0.44436	0.43958
1	4.35e-06	0.000371		1.26	0.383105	0.425123	1.06	0.433129	0.43753
1.01	4.95e-06	0.000394		1.28	0.368079	0.423459	1.07	0.43085	0.435507
1.02	5.62e-06	0.000419		1.29	0.458084	0.421828	1.08	0.416554	0.433525
1.03	6.38e-06	0.000446		1.3	0.389227	0.420228	1.09	0.431131	0.431565
1.04	7.24e-06	0.000474		1.32	0.376605	0.418659	1.1	0.446677	0.429645
1.05	8.21e-06	0.000503		1.33	0.460445	0.417119	1.12	0.406946	0.42775
1.06	9.3e-06	0.000534		1.34	0.420565	0.415608	1.13	0.425637	0.425882
1.07	1.05e-05	0.000567		1.36	0.397594	0.414125	1.14	0.394182	0.424053
1.08	1.19e-05	0.000601		1.37	0.379891	0.412669	1.15	0.424541	0.422236
1.09	1.34e-05	0.000638		1.38	0.391173	0.411239	1.16	0.414458	0.420459
1.1	1.52e-05	0.000676		1.39	0.403935	0.409833	1.18	0.393988	0.418702
1.11	1.71e-05	0.000716		1.41	0.381999	0.408451	1.19	0.421477	0.416968
1.12	1.92e-05	0.000759		1.42	0.403737	0.407092	1.2	0.419105	0.415266
1.13	2.17e-05	0.000803		1.43	0.427429	0.405752	1.21	0.426453	0.413579
1.14	2.44e-05	0.00085		1.44	0.364355	0.404433	1.22	0.41749	0.411922
1.15	2.74e-05	0.000899		1.46	0.426764	0.403131	1.24	0.400701	0.410285
1.16	3.07e-05	0.000951		1.47	0.389811	0.401845	1.25	0.375189	0.408665
1.17	3.45e-05	0.001005		1.48	0.446604	0.400574	1.26	0.382098	0.407074
1.18	3.86e-05	0.001062		1.49	0.363997	0.399316	1.27	0.412971	0.405494
1.19	4.32e-05	0.001122		1.51	0.404261	0.398069	1.28	0.413021	0.403937
1.2	4.84e-05	0.001184		1.52	0.41906	0.396832	1.3	0.404619	0.402403
1.21	5.41e-05	0.001249		1.53	0.386847	0.395603	1.31	0.41012	0.400875
1.22	6.04e-05	0.001318		1.54	0.366209	0.39438	1.32	0.384917	0.399374
1.23	6.73e-05	0.001389		1.56	0.415393	0.393161	1.33	0.411337	0.397886
1.24	7.51e-05	0.001464		1.57	0.395788	0.391944	1.34	0.418538	0.396407
1.25	8.36e-05	0.001543		1.58	0.42798	0.390729	1.36	0.390633	0.394952
1.26	9.3e-05	0.001624		1.6	0.382249	0.389512	1.37	0.389526	0.393504
1.27	0.000103	0.00171		1.61	0.39328	0.388293	1.38	0.402689	0.392065
1.28	0.000115	0.001799		1.62	0.418089	0.387071	1.39	0.430352	0.390649
1.29	0.000128	0.001892
1.3	0.000141	0.001989
1.31	0.000157	0.002091
1.32	0.000173	0.002196
1.33	0.000192	0.002306
1.34	0.000212	0.00242
1.35	0.000234	0.002539
1.36	0.000258	0.002663
1.37	0.000284	0.002792
1.38	0.000313	0.002925
1.39	0.000344	0.003064
1.4	0.000379	0.003208
1.41	0.000416	0.003357
1.42	0.000456	0.003512
1.43	0.0005	0.003673
1.44	0.000548	0.003839
1.45	0.0006	0.004011
1.46	0.000656	0.004189
1.47	0.000716	0.004373
1.48	0.000782	0.004564
1.49	0.000853	0.004761
1.5	0.000929	0.004964
1.51	0.001011	0.005174
1.52	0.0011	0.00539
1.53	0.001195	0.005613
1.54	0.001298	0.005843
1.55	0.001408	0.00608
1.56	0.001526	0.006324
1.57	0.001652	0.006575
1.58	0.001788	0.006833
1.59	0.001933	0.007098
1.6	0.002087	0.007371
1.61	0.002253	0.007651
1.62	0.002429	0.007938
1.63	0.002616	0.008233
1.64	0.002816	0.008535
1.65	0.003028	0.008844
1.66	0.003253	0.009161
1.67	0.003492	0.009486
1.68	0.003745	0.009817
1.69	0.004013	0.010157
1.7	0.004297	0.010503
1.71	0.004596	0.010857
1.72	0.004912	0.011219
1.73	0.005245	0.011587
1.74	0.005596	0.011963
1.75	0.005965	0.012346
1.76	0.006353	0.012735
1.77	0.00676	0.013132
1.78	0.007187	0.013536
1.79	0.007634	0.013946
1.8	0.008102	0.014362
1.81	0.008591	0.014785
1.82	0.009101	0.015215
1.83	0.009634	0.01565
1.84	0.010188	0.016091
1.85	0.010765	0.016537
1.86	0.011365	0.016989
1.87	0.011987	0.017446
1.88	0.012633	0.017908
1.89	0.013302	0.018375
1.9	0.013994	0.018846
1.91	0.014708	0.019322
1.92	0.015446	0.019801
1.93	0.016207	0.020283
1.94	0.01699	0.020769
1.95	0.017796	0.021258
1.96	0.018623	0.021749
1.97	0.019472	0.022242
1.98	0.020341	0.022737
1.99	0.021231	0.023234
2	0.02214	0.023732
2.01	0.023068	0.02423
2.02	0.024014	0.024729
2.03	0.024976	0.025227
2.04	0.025955	0.025725
2.05	0.026948	0.026222
2.06	0.027954	0.026717
2.07	0.028973	0.027211
2.08	0.030002	0.027703
2.09	0.031041	0.028191
2.1	0.032088	0.028677
2.11	0.03314	0.029158
2.12	0.034198	0.029636
2.13	0.035258	0.030109
2.14	0.036319	0.030577
2.15	0.037379	0.03104
2.16	0.038437	0.031496
2.17	0.03949	0.031946
2.18	0.040536	0.032389
2.19	0.041573	0.032825
2.2	0.042599	0.033253
2.21	0.043613	0.033672
2.22	0.044611	0.034083
2.23	0.045593	0.034485
2.24	0.046555	0.034877
2.25	0.047495	0.035259
2.26	0.048412	0.03563
2.27	0.049304	0.035991
2.28	0.050168	0.03634
2.29	0.051002	0.036677
2.3	0.051805	0.037002
2.31	0.052574	0.037315
2.32	0.053308	0.037615
2.33	0.054005	0.037902
2.34	0.054663	0.038175
2.35	0.055281	0.038434
2.36	0.055856	0.038679
2.37	0.056388	0.03891
2.38	0.056875	0.039126
2.39	0.057316	0.039327
2.4	0.05771	0.039512
2.41	0.058055	0.039682
2.42	0.058352	0.039837
2.43	0.058598	0.039975
2.44	0.058794	0.040098
2.45	0.058939	0.040204
2.46	0.059032	0.040294
2.47	0.059074	0.040368
2.48	0.059064	0.040425
2.49	0.059002	0.040465
2.5	0.058889	0.040489
2.51	0.058724	0.040496
2.52	0.058508	0.040486
2.53	0.058242	0.04046
2.54	0.057927	0.040417
2.55	0.057562	0.040357
2.56	0.05715	0.040281
2.57	0.056691	0.040189
2.58	0.056186	0.04008
2.59	0.055637	0.039955
2.6	0.055046	0.039814
2.61	0.054412	0.039657
2.62	0.053739	0.039485
2.63	0.053027	0.039297
2.64	0.052279	0.039094
2.65	0.051497	0.038875
2.66	0.050682	0.038643
2.67	0.049835	0.038395
2.68	0.04896	0.038134
2.69	0.048059	0.037859
2.7	0.047132	0.03757
2.71	0.046183	0.037268
2.72	0.045213	0.036953
2.73	0.044225	0.036626
2.74	0.04322	0.036287
2.75	0.042202	0.035936
2.76	0.041171	0.035574
2.77	0.04013	0.035201
2.78	0.039081	0.034817
2.79	0.038026	0.034424
2.8	0.036967	0.034021
2.81	0.035907	0.033608
2.82	0.034846	0.033188
2.83	0.033786	0.032758
2.84	0.03273	0.032322
2.85	0.03168	0.031877
2.86	0.030636	0.031426
2.87	0.029601	0.030969
2.88	0.028575	0.030505
2.89	0.027561	0.030037
2.9	0.02656	0.029563
2.91	0.025572	0.029085
2.92	0.0246	0.028602
2.93	0.023644	0.028116
2.94	0.022705	0.027627
2.95	0.021784	0.027135
2.96	0.020883	0.026641
2.97	0.020001	0.026146
2.98	0.019139	0.025648
2.99	0.018299	0.02515
3	0.01748	0.024652
3.01	0.016683	0.024153
3.02	0.015909	0.023655
3.03	0.015157	0.023157
3.04	0.014428	0.022661
3.05	0.013722	0.022166
3.06	0.013039	0.021673
3.07	0.012379	0.021182
3.08	0.011743	0.020694
3.09	0.011129	0.020209
3.1	0.010538	0.019727
3.11	0.00997	0.019248
3.12	0.009424	0.018774
3.13	0.0089	0.018303
3.14	0.008398	0.017837
3.15	0.007917	0.017376
3.16	0.007458	0.01692
3.17	0.007019	0.016468
3.18	0.006599	0.016023
3.19	0.0062	0.015583
3.2	0.005819	0.015149
3.21	0.005458	0.01472
3.22	0.005114	0.014299
3.23	0.004787	0.013883
3.24	0.004478	0.013474
3.25	0.004185	0.013072
3.26	0.003907	0.012676
3.27	0.003645	0.012288
3.28	0.003397	0.011906
3.29	0.003164	0.011532
3.3	0.002944	0.011165
3.31	0.002737	0.010805
3.32	0.002542	0.010453
3.33	0.002359	0.010108
3.34	0.002187	0.009771
3.35	0.002026	0.009441
3.36	0.001875	0.009119
3.37	0.001734	0.008804
3.38	0.001602	0.008497
3.39	0.001479	0.008198
3.4	0.001364	0.007906
3.41	0.001257	0.007622
3.42	0.001157	0.007346
3.43	0.001065	0.007077
3.44	0.000979	0.006816
3.45	0.000899	0.006562
3.46	0.000824	0.006317
3.47	0.000756	0.006078
3.48	0.000692	0.005848
3.49	0.000633	0.005625
3.5	0.000579	0.00541
3.51	0.000529	0.005203
3.52	0.000483	0.005003
3.53	0.00044	0.004811
3.54	0.000401	0.004627
3.55	0.000365	0.00445
3.56	0.000332	0.004282
3.57	0.000302	0.004122
3.58	0.000275	0.003969
3.59	0.000249	0.003825
3.6	0.000226	0.003689
3.61	0.000205	0.003562
3.62	0.000186	0.003443
3.63	0.000169	0.003334
3.64	0.000154	0.003233
3.65	0.00014	0.003142
3.66	0.000127	0.00306
3.67	0.000116	0.002989
3.68	0.000106	0.002928
3.69	9.82e-05	0.002878
3.7	9.12e-05	0.002839
3.71	8.55e-05	0.002812
3.72	8.11e-05	0.002797
3.73	7.8e-05	0.002795
3.74	7.64e-05	0.002806
3.75	7.63e-05	0.002832
3.76	7.78e-05	0.002872
3.77	8.1e-05	0.002928
3.78	8.62e-05	0.003001
3.79	9.35e-05	0.00309
3.8	0.000103	0.003198
3.81	0.000116	0.003325
3.82	0.000131	0.003472
3.83	0.000151	0.00364
3.84	0.000174	0.00383
3.85	0.000202	0.004043
3.86	0.000235	0.004281
3.87	0.000274	0.004544
3.88	0.00032	0.004834
3.89	0.000373	0.005152
3.9	0.000436	0.005499
3.91	0.000508	0.005876
3.92	0.000592	0.006286
3.93	0.000689	0.006728
3.94	0.0008	0.007204
3.95	0.000928	0.007715
3.96	0.001073	0.008263
3.97	0.001239	0.008849
3.98	0.001427	0.009473
3.99	0.00164	0.010137
4	0.00188	0.010842
4.01	0.002151	0.011588
4.02	0.002456	0.012377
4.03	0.002797	0.013209
4.04	0.003179	0.014084
4.05	0.003604	0.015003
4.06	0.004076	0.015966
4.07	0.004599	0.016974
4.08	0.005177	0.018026
4.09	0.005815	0.019123
4.1	0.006516	0.020263
4.11	0.007284	0.021446
4.12	0.008123	0.022671
4.13	0.009038	0.023938
4.14	0.010033	0.025245
4.15	0.01111	0.02659
4.16	0.012275	0.027972
4.17	0.01353	0.029389
4.18	0.014878	0.030839
4.19	0.016322	0.032319
4.2	0.017864	0.033827
4.21	0.019507	0.03536
4.22	0.02125	0.036914
4.23	0.023094	0.038487
4.24	0.02504	0.040075
4.25	0.027085	0.041673
4.26	0.02923	0.043279
4.27	0.031469	0.044887
4.28	0.033801	0.046495
4.29	0.036221	0.048096
4.3	0.038722	0.049687
4.31	0.041299	0.051263
4.32	0.043944	0.052819
4.33	0.046649	0.05435
4.34	0.049403	0.055852
4.35	0.052198	0.057319
4.36	0.055021	0.058746
4.37	0.057861	0.060129
4.38	0.060704	0.061463
4.39	0.063538	0.062744
4.4	0.066348	0.063965
4.41	0.069119	0.065124
4.42	0.071837	0.066216
4.43	0.074486	0.067237
4.44	0.077052	0.068182
4.45	0.079519	0.069049
4.46	0.081873	0.069834
4.47	0.084098	0.070534
4.48	0.08618	0.071145
4.49	0.088107	0.071667
4.5	0.089866	0.072096
4.51	0.091444	0.072432
4.52	0.092832	0.072672
4.53	0.094019	0.072815
4.54	0.094998	0.072862
4.55	0.095762	0.072812
4.56	0.096305	0.072664
4.57	0.096623	0.072421
4.58	0.096716	0.072082
4.59	0.096581	0.071649
4.6	0.096219	0.071124
4.61	0.095634	0.070508
4.62	0.09483	0.069805
4.63	0.093811	0.069016
4.64	0.092585	0.068146
4.65	0.091161	0.067197
4.66	0.089548	0.066173
4.67	0.087757	0.065077
4.68	0.0858	0.063915
4.69	0.083689	0.062689
4.7	0.081439	0.061405
4.71	0.079063	0.060067
4.72	0.076576	0.05868
4.73	0.073993	0.057249
4.74	0.07133	0.055778
4.75	0.0686	0.054272
4.76	0.065821	0.052737
4.77	0.063005	0.051177
4.78	0.060169	0.049597
4.79	0.057325	0.048001
4.8	0.054488	0.046395
4.81	0.051669	0.044783
4.82	0.048881	0.043169
4.83	0.046135	0.041558
4.84	0.043441	0.039954
4.85	0.040808	0.03836
4.86	0.038245	0.036781
4.87	0.035758	0.03522
4.88	0.033355	0.03368
4.89	0.03104	0.032165
4.9	0.028818	0.030677
4.91	0.026692	0.029218
4.92	0.024665	0.027792
4.93	0.022739	0.0264
4.94	0.020913	0.025045
4.95	0.019189	0.023727
4.96	0.017566	0.022449
4.97	0.016043	0.021212
4.98	0.014617	0.020015
4.99	0.013286	0.018862
5	0.012048	0.017751
5.01	0.0109	0.016683
5.02	0.009839	0.015658
5.03	0.008859	0.014677
5.04	0.007959	0.013739
5.05	0.007133	0.012844
5.06	0.006378	0.011991
5.07	0.005689	0.01118
5.08	0.005063	0.010409
5.09	0.004495	0.009679
5.1	0.003982	0.008988
5.11	0.003519	0.008336
5.12	0.003102	0.00772
5.13	0.002729	0.00714
5.14	0.002394	0.006596
5.15	0.002096	0.006084
5.16	0.001831	0.005605
5.17	0.001595	0.005156
5.18	0.001386	0.004737
5.19	0.001202	0.004347
5.2	0.00104	0.003983
5.21	0.000898	0.003645
5.22	0.000773	0.003331
5.23	0.000664	0.00304
5.24	0.000569	0.002771
5.25	0.000487	0.002522
5.26	0.000415	0.002293
5.27	0.000353	0.002081
5.28	0.0003	0.001887
5.29	0.000254	0.001708
5.3	0.000215	0.001545
5.31	0.000181	0.001395
5.32	0.000152	0.001258
5.33	0.000128	0.001133
5.34	0.000107	0.001019
5.35	8.94e-05	0.000915
5.36	7.45e-05	0.000821
5.37	6.19e-05	0.000735
5.38	5.14e-05	0.000658
5.39	4.25e-05	0.000588
5.4	3.51e-05	0.000524
5.41	2.89e-05	0.000467
5.42	2.37e-05	0.000416
5.43	1.95e-05	0.000369
5.44	1.59e-05	0.000328
5.45	1.3e-05	0.00029
5.46	1.06e-05	0.000257
5.47	8.58e-06	0.000227
5.48	6.95e-06	0.000201
5.49	5.61e-06	0.000177
5.5	4.53e-06	0.000156
5.51	3.64e-06	0.000137
5.52	2.92e-06	0.00012
5.53	2.34e-06	0.000105
5.54	1.87e-06	9.23e-05
5.55	1.49e-06	8.07e-05
5.56	1.18e-06	7.05e-05
5.57	9.39e-07	6.15e-05
5.58	7.43e-07	5.35e-05
5.59	5.86e-07	4.66e-05
5.6	4.62e-07	4.05e-05
5.61	3.63e-07	3.51e-05
5.62	2.84e-07	3.04e-05
5.63	2.22e-07	2.63e-05
5.64	1.74e-07	2.27e-05
5.65	1.35e-07	1.96e-05
5.66	1.05e-07	1.69e-05
5.67	8.12e-08	1.46e-05
5.68	6.28e-08	1.25e-05
5.69	4.84e-08	1.07e-05
5.7	3.72e-08	9.2e-06
5.71	2.86e-08	7.88e-06
5.72	2.19e-08	6.74e-06
5.73	1.67e-08	5.75e-06
5.74	1.27e-08	4.9e-06
5.75	9.68e-09	4.17e-06
5.76	7.34e-09	3.55e-06
5.77	5.56e-09	3.01e-06
5.78	4.19e-09	2.56e-06
5.79	3.16e-09	2.17e-06
5.8	2.37e-09	1.83e-06
5.81	1.78e-09	1.55e-06
5.82	1.33e-09	1.31e-06
5.83	9.93e-10	1.1e-06
5.84	7.39e-10	9.25e-07
5.85	5.49e-10	7.77e-07
5.86	4.07e-10	6.52e-07
5.87	3e-10	5.47e-07
5.88	2.22e-10	4.57e-07
5.89	1.63e-10	3.82e-07
5.9	1.2e-10	3.19e-07
5.91	8.76e-11	2.66e-07
5.92	6.4e-11	2.21e-07
5.93	4.66e-11	1.84e-07
5.94	3.39e-11	1.53e-07
5.95	2.46e-11	1.27e-07
5.96	1.78e-11	1.05e-07
5.97	1.28e-11	8.67e-08
5.98	9.25e-12	7.16e-08
5.99	6.65e-12	5.91e-08
6	4.77e-12	4.86e-08
6.01	3.41e-12	4e-08
6.02	2.43e-12	3.29e-08
6.03	1.73e-12	2.7e-08
6.04	1.23e-12	2.21e-08
6.05	8.71e-13	1.81e-08
6.06	6.16e-13	1.48e-08
6.07	4.34e-13	1.2e-08
6.08	3.05e-13	9.81e-09
6.09	2.14e-13	7.98e-09
6.1	1.5e-13	6.49e-09
6.11	1.05e-13	5.27e-09
6.12	7.31e-14	4.27e-09
6.13	5.08e-14	3.45e-09
6.14	3.52e-14	2.79e-09
6.15	2.44e-14	2.25e-09
6.16	1.68e-14	1.82e-09
6.17	1.16e-14	1.46e-09
6.18	7.97e-15	1.18e-09
6.19	5.46e-15	9.44e-10
6.2	3.74e-15	7.57e-10
6.21	2.55e-15	6.06e-10
6.22	1.73e-15	4.85e-10
6.23	1.18e-15	3.87e-10
6.24	7.98e-16	3.09e-10
6.25	5.4e-16	2.46e-10
6.26	3.64e-16	1.96e-10
6.27	2.45e-16	1.56e-10
6.28	1.64e-16	1.23e-10
6.29	1.1e-16	9.78e-11
6.3	7.35e-17	7.74e-11
6.31	4.9e-17	6.11e-11
6.32	3.26e-17	4.82e-11
6.33	2.16e-17	3.8e-11
6.34	1.43e-17	2.99e-11
6.35	9.44e-18	2.35e-11
6.36	6.22e-18	1.85e-11
6.37	4.09e-18	1.45e-11
6.38	2.68e-18	1.13e-11
6.39	1.75e-18	8.86e-12
6.4	1.14e-18	6.92e-12
6.41	7.44e-19	5.39e-12
6.42	4.83e-19	4.2e-12
6.43	3.13e-19	3.27e-12
6.44	2.02e-19	2.54e-12
6.45	1.31e-19	1.97e-12
6.46	8.4e-20	1.52e-12
6.47	5.39e-20	1.18e-12
6.48	3.45e-20	9.11e-13
6.49	2.21e-20	7.03e-13
6.5	1.41e-20	5.41e-13
6.51	8.94e-21	4.17e-13
6.52	5.67e-21	3.2e-13
6.53	3.59e-21	2.46e-13
6.54	2.27e-21	1.88e-13
6.55	1.43e-21	1.44e-13
6.56	8.97e-22	1.1e-13
6.57	5.62e-22	8.41e-14
6.58	3.52e-22	6.41e-14
6.59	2.19e-22	4.88e-14
6.6	1.37e-22	3.71e-14
6.61	8.49e-23	2.82e-14
6.62	5.26e-23	2.14e-14
6.63	3.25e-23	1.62e-14
6.64	2e-23	1.22e-14
6.65	1.23e-23	9.24e-15
6.66	7.57e-24	6.97e-15
6.67	4.64e-24	5.25e-15
6.68	2.83e-24	3.95e-15
6.69	1.73e-24	2.97e-15
6.7	1.05e-24	2.23e-15
6.71	6.37e-25	1.67e-15
6.72	3.85e-25	1.25e-15
6.73	2.33e-25	9.34e-16
6.74	1.4e-25	6.97e-16
6.75	8.43e-26	5.2e-16
6.76	5.05e-26	3.87e-16
6.77	3.02e-26	2.88e-16
6.78	1.8e-26	2.14e-16
6.79	1.07e-26	1.59e-16
6.8	6.38e-27	1.18e-16
6.81	3.78e-27	8.72e-17
6.82	2.23e-27	6.45e-17
6.83	1.32e-27	4.76e-17
6.84	7.75e-28	3.51e-17
6.85	4.55e-28	2.59e-17
6.86	2.66e-28	1.91e-17
6.87	1.56e-28	1.4e-17
6.88	9.07e-29	1.03e-17
6.89	5.28e-29	7.58e-18
6.9	3.06e-29	5.57e-18
6.91	1.77e-29	4.08e-18
6.92	1.02e-29	2.99e-18
6.93	5.89e-30	2.2e-18
6.94	3.39e-30	1.61e-18
6.95	1.94e-30	1.18e-18
6.96	1.11e-30	8.64e-19
6.97	6.34e-31	6.33e-19
6.98	3.61e-31	4.65e-19
6.99	2.05e-31	3.41e-19
7	1.16e-31	2.51e-19
7.01	6.57e-32	1.84e-19
7.02	3.7e-32	1.36e-19
7.03	2.08e-32	1e-19
7.04	1.17e-32	7.43e-20
7.05	6.55e-33	5.51e-20
7.06	3.66e-33	4.1e-20
7.07	2.04e-33	3.07e-20
7.08	1.14e-33	2.3e-20
7.09	6.3e-34	1.73e-20
7.1	3.49e-34	1.31e-20
7.11	1.93e-34	9.96e-21
7.12	1.06e-34	7.6e-21
7.13	5.83e-35	5.84e-21
7.14	3.2e-35	4.5e-21
7.15	1.75e-35	3.49e-21
7.16	9.54e-36	2.72e-21
7.17	5.2e-36	2.13e-21
7.18	2.82e-36	1.68e-21
7.19	1.53e-36	1.33e-21
7.2	8.27e-37	1.05e-21
7.21	4.46e-37	8.4e-22
7.22	2.4e-37	6.71e-22
7.23	1.29e-37	5.39e-22
7.24	6.9e-38	4.33e-22
7.25	3.69e-38	3.5e-22
7.26	1.97e-38	2.83e-22
7.27	1.05e-38	2.29e-22
7.28	5.55e-39	1.86e-22
7.29	2.94e-39	1.51e-22
7.3	1.55e-39	1.23e-22
7.31	8.17e-40	9.99e-23
7.32	4.29e-40	8.14e-23
7.33	2.25e-40	6.63e-23
7.34	1.18e-40	5.41e-23
7.35	6.15e-41	4.41e-23
7.36	3.2e-41	3.6e-23
7.37	1.66e-41	2.94e-23
7.38	8.61e-42	2.4e-23
7.39	4.45e-42	1.96e-23
7.4	2.3e-42	1.6e-23
7.41	1.18e-42	1.3e-23
7.42	6.07e-43	1.06e-23
7.43	3.11e-43	8.68e-24
7.44	1.59e-43	7.08e-24
7.45	8.1e-44	5.77e-24
7.46	4.12e-44	4.71e-24
7.47	2.09e-44	3.83e-24
7.48	1.06e-44	3.12e-24
7.49	5.34e-45	2.54e-24
7.5	2.69e-45	2.07e-24
7.51	1.35e-45	1.68e-24
7.52	6.78e-46	1.37e-24
7.53	3.39e-46	1.11e-24
7.54	1.69e-46	9.05e-25
7.55	8.44e-47	7.36e-25
7.56	4.19e-47	5.97e-25
7.57	2.08e-47	4.85e-25
7.58	1.03e-47	3.94e-25
7.59	5.07e-48	3.19e-25
7.6	2.49e-48	2.59e-25
7.61	1.22e-48	2.1e-25
7.62	6e-49	1.7e-25
7.63	2.93e-49	1.38e-25
7.64	1.43e-49	1.11e-25
7.65	6.95e-50	9.02e-26
7.66	3.37e-50	7.3e-26
7.67	1.63e-50	5.9e-26
7.68	7.89e-51	4.77e-26
7.69	3.8e-51	3.85e-26
7.7	1.83e-51	3.11e-26
7.71	8.78e-52	2.51e-26
7.72	4.21e-52	2.03e-26
7.73	2.01e-52	1.63e-26
7.74	9.6e-53	1.32e-26
7.75	4.57e-53	1.06e-26
7.76	2.18e-53	8.55e-27
7.77	1.03e-53	6.89e-27
7.78	4.91e-54	5.54e-27
7.79	2.33e-54	4.46e-27
7.8	1.11e-54	3.59e-27
7.81	5.28e-55	2.88e-27
7.82	2.52e-55	2.32e-27
7.83	1.21e-55	1.86e-27
7.84	5.82e-56	1.49e-27
7.85	2.83e-56	1.2e-27
7.86	1.39e-56	9.62e-28
7.87	6.94e-57	7.72e-28
7.88	3.51e-57	6.19e-28
7.89	1.81e-57	4.96e-28
7.9	9.56e-58	3.97e-28
7.91	5.15e-58	3.18e-28
7.92	2.83e-58	2.54e-28
7.93	1.59e-58	2.03e-28
7.94	9.08e-59	1.63e-28
7.95	5.28e-59	1.3e-28
7.96	3.1e-59	1.04e-28
7.97	1.85e-59	8.3e-29
7.98	1.11e-59	6.62e-29
7.99	6.68e-60	5.29e-29
8	4.05e-60	4.22e-29
8.01	2.46e-60	3.36e-29
8.02	1.5e-60	2.68e-29
8.03	9.17e-61	2.13e-29
8.04	5.61e-61	1.7e-29
8.05	3.43e-61	1.35e-29
8.06	2.09e-61	1.08e-29
8.07	1.28e-61	8.56e-30
8.08	7.82e-62	6.81e-30
8.09	4.78e-62	5.41e-30
8.1	2.92e-62	4.3e-30
8.11	1.78e-62	3.41e-30
8.12	1.08e-62	2.71e-30
8.13	6.6e-63	2.15e-30
8.14	4.02e-63	1.7e-30
8.15	2.44e-63	1.35e-30
8.16	1.48e-63	1.07e-30
8.17	9e-64	8.48e-31
8.18	5.46e-64	6.71e-31
8.19	3.31e-64	5.31e-31
8.2	2e-64	4.2e-31
8.21	1.21e-64	3.32e-31
8.22	7.32e-65	2.63e-31
8.23	4.42e-65	2.08e-31
8.24	2.67e-65	1.64e-31
8.25	1.61e-65	1.29e-31
8.26	9.67e-66	1.02e-31
8.27	5.82e-66	8.05e-32
8.28	3.5e-66	6.35e-32
8.29	2.1e-66	5.01e-32
8.3	1.26e-66	3.94e-32
8.31	7.56e-67	3.11e-32
8.32	4.53e-67	2.44e-32
8.33	2.71e-67	1.92e-32
8.34	1.62e-67	1.51e-32
8.35	9.69e-68	1.19e-32
8.36	5.78e-68	9.35e-33
8.37	3.45e-68	7.34e-33
8.38	2.05e-68	5.77e-33
8.39	1.22e-68	4.53e-33
8.4	7.28e-69	3.55e-33
8.41	4.33e-69	2.79e-33
8.42	2.57e-69	2.18e-33
8.43	1.52e-69	1.71e-33
8.44	9.03e-70	1.34e-33
8.45	5.35e-70	1.05e-33
8.46	3.17e-70	8.21e-34
8.47	1.87e-70	6.43e-34
8.48	1.11e-70	5.03e-34
8.49	6.52e-71	3.93e-34
8.5	3.85e-71	3.07e-34
8.51	2.27e-71	2.4e-34
8.52	1.33e-71	1.87e-34
8.53	7.85e-72	1.46e-34
8.54	4.61e-72	1.14e-34
8.55	2.71e-72	8.88e-35
8.56	1.59e-72	6.93e-35
8.57	9.3e-73	5.4e-35
8.58	5.45e-73	4.2e-35
8.59	3.19e-73	3.27e-35
8.6	1.86e-73	2.55e-35
8.61	1.09e-73	1.98e-35
8.62	6.35e-74	1.54e-35
8.63	3.7e-74	1.2e-35
8.64	2.16e-74	9.29e-36
8.65	1.25e-74	7.22e-36
8.66	7.29e-75	5.6e-36
8.67	4.24e-75	4.35e-36
8.68	2.46e-75	3.37e-36
8.69	1.43e-75	2.61e-36
8.7	8.26e-76	2.03e-36
8.71	4.78e-76	1.57e-36
8.72	2.77e-76	1.22e-36
8.73	1.6e-76	9.4e-37
8.74	9.23e-77	7.28e-37
8.75	5.33e-77	5.63e-37
8.76	3.07e-77	4.35e-37
8.77	1.77e-77	3.36e-37
8.78	1.02e-77	2.6e-37
8.79	5.85e-78	2e-37
8.8	3.36e-78	1.55e-37
8.81	1.93e-78	1.19e-37
8.82	1.1e-78	9.2e-38
8.83	6.33e-79	7.09e-38
8.84	3.62e-79	5.47e-38
8.85	2.07e-79	4.21e-38
8.86	1.18e-79	3.24e-38
8.87	6.75e-80	2.49e-38
8.88	3.85e-80	1.92e-38
8.89	2.2e-80	1.48e-38
8.9	1.25e-80	1.13e-38
8.91	7.11e-81	8.71e-39
8.92	4.04e-81	6.69e-39
8.93	2.29e-81	5.14e-39
8.94	1.3e-81	3.94e-39
8.95	7.38e-82	3.02e-39
8.96	4.18e-82	2.32e-39
8.97	2.36e-82	1.78e-39
8.98	1.34e-82	1.36e-39
8.99	7.55e-83	1.04e-39
9	4.26e-83	7.97e-40
9.01	2.4e-83	6.1e-40
9.02	1.35e-83	4.67e-40
9.03	7.62e-84	3.57e-40
9.04	4.28e-84	2.73e-40
9.05	2.41e-84	2.08e-40
9.06	1.35e-84	1.59e-40
9.07	7.58e-85	1.21e-40
9.08	4.25e-85	9.26e-41
9.09	2.38e-85	7.06e-41
9.1	1.33e-85	5.38e-41
9.11	7.44e-86	4.1e-41
9.12	4.15e-86	3.12e-41
9.13	2.32e-86	2.38e-41
9.14	1.29e-86	1.81e-41
9.15	7.2e-87	1.38e-41
9.16	4e-87	1.05e-41
9.17	2.23e-87	7.96e-42
9.18	1.24e-87	6.04e-42
9.19	6.86e-88	4.59e-42
9.2	3.81e-88	3.48e-42
9.21	2.11e-88	2.64e-42
9.22	1.17e-88	2.01e-42
9.23	6.46e-89	1.52e-42
9.24	3.57e-89	1.15e-42
9.25	1.97e-89	8.73e-43
9.26	1.09e-89	6.61e-43
9.27	5.99e-90	5.01e-43
9.28	3.3e-90	3.79e-43
9.29	1.81e-90	2.86e-43
9.3	9.98e-91	2.17e-43
9.31	5.48e-91	1.64e-43
9.32	3.01e-91	1.24e-43
9.33	1.65e-91	9.34e-44
9.34	9.03e-92	7.05e-44
9.35	4.94e-92	5.32e-44
9.36	2.7e-92	4.01e-44
9.37	1.48e-92	3.02e-44
9.38	8.06e-93	2.28e-44
9.39	4.39e-93	1.72e-44
9.4	2.39e-93	1.29e-44
9.41	1.3e-93	9.72e-45
9.42	7.09e-94	7.31e-45
9.43	3.85e-94	5.5e-45
9.44	2.09e-94	4.13e-45
9.45	1.14e-94	3.11e-45
9.46	6.15e-95	2.33e-45
9.47	3.33e-95	1.75e-45
9.48	1.8e-95	1.31e-45
9.49	9.75e-96	9.86e-46
9.5	5.27e-96	7.39e-46
9.51	2.84e-96	5.54e-46
9.52	1.53e-96	4.15e-46
9.53	8.25e-97	3.11e-46
9.54	4.44e-97	2.33e-46
9.55	2.39e-97	1.74e-46
9.56	1.28e-97	1.3e-46
9.57	6.89e-98	9.74e-47
9.58	3.7e-98	7.28e-47
9.59	1.98e-98	5.44e-47
9.6	1.06e-98	4.06e-47
9.61	5.7e-99	3.03e-47
9.62	3e-99	2.26e-47
9.63	1.6e-99	1.69e-47
9.64	8.6e-100	1.26e-47
9.65	4.6e-100	9.37e-48
9.66	2.5e-100	6.98e-48
9.67	1.3e-100	5.2e-48
9.68	6.9e-101	3.87e-48
9.69	3.7e-101	2.88e-48
9.7	2e-101	2.14e-48
9.71	1e-101	1.59e-48
9.72	5.5e-102	1.18e-48
9.73	2.9e-102	8.78e-49
9.74	1.5e-102	6.52e-49
9.75	8.1e-103	4.84e-49
9.76	4.3e-103	3.59e-49
9.77	2.3e-103	2.66e-49
9.78	1.2e-103	1.97e-49
9.79	6.3e-104	1.46e-49
9.8	3.3e-104	1.08e-49
9.81	1.7e-104	8.01e-50
9.82	9.1e-105	5.93e-50
9.83	4.8e-105	4.38e-50
9.84	2.5e-105	3.24e-50
9.85	1.3e-105	2.4e-50
9.86	6.9e-106	1.77e-50
9.87	3.6e-106	1.31e-50
9.88	1.9e-106	9.65e-51
9.89	9.8e-107	7.12e-51
9.9	5.1e-107	5.25e-51
9.91	2.7e-107	3.87e-51
9.92	1.4e-107	2.85e-51
9.93	7.2e-108	2.1e-51
9.94	3.8e-108	1.55e-51
9.95	1.9e-108	1.14e-51
9.96	1e-108	8.38e-52
9.97	5.2e-109	6.16e-52
9.98	2.7e-109	4.53e-52
9.99	1.4e-109	3.33e-52
10	7.3e-110	2.45e-52

## Sheet: FigS10
Supplementary FigS12. Pore profile comparisons of the desensitized α7nAChR TMD+ICD with other Cys-loop receptors.
PDB codes	8F4V		7RPM				7KOQ			7EKP				6PV7			6DG7
	α7nAChR TMD+ICD + IVM		α7nAChR TMD+ICD				α7nAChR+EPI			α7nAChR+EVP				α3β4nAChR + Nicotine			5HT3AR + Serotonin
Distance along with Pore (Å)	PoreRadius(Å)	PoreRadius SD (Å)	PoreRadius(Å)	PoreRadius SD (Å)		Distance along with Pore (Å)	PoreRadius(Å)		Distance along with Pore (Å)	PoreRadius(Å)			PoreRadius(Å)	Distance along with Pore (Å)		PoreRadius(Å)	Distance along with Pore (Å)
-55	2.01	0.41	2.24	0.75		-98	49.79		-73.75	42.79			46.9573	-80.25		49.9167	-99.25
-54.88	2.03	0.41	2.28	0.77		-97.88	49.67		-73.63	39.69			43.9461	-80.125		49.7939	-99.125
-54.75	2.05	0.42	2.32	0.8		-97.75	49.54		-73.5	36.85			41.2497	-80		49.6711	-99
-54.63	2.07	0.43	2.37	0.82		-97.63	49.42		-73.38	34.24			39.2101	-79.875		49.5502	-98.875
-54.5	2.1	0.44	2.41	0.84		-97.5	49.3		-73.25	31.56			36.905	-79.75		49.4287	-98.75
-54.38	2.13	0.45	2.46	0.86		-97.38	49.17		-73.13	29.96			34.1187	-79.625		49.3071	-98.625
-54.25	2.16	0.46	2.5	0.89		-97.25	49.05		-73	28.6			31.7317	-79.5		49.185	-98.5
-54.13	2.19	0.48	2.55	0.91		-97.13	48.93		-72.88	27.66			30.6638	-79.375		49.0617	-98.375
-54	2.23	0.5	2.6	0.93		-97	48.8		-72.75	26.92			29.7219	-79.25		48.9383	-98.25
-53.88	2.26	0.52	2.65	0.95		-96.88	48.68		-72.63	26.29			28.6296	-79.125		48.8178	-98.125
-53.75	2.3	0.54	2.7	0.97		-96.75	48.55		-72.5	25.87			28.01	-79		48.6973	-98
-53.63	2.34	0.56	2.75	0.97		-96.63	48.43		-72.38	25.59			27.83	-78.875		48.5756	-97.875
-53.5	2.38	0.58	2.79	0.98		-96.5	48.31		-72.25	25.38			27.721	-78.75		48.4536	-97.75
-53.38	2.43	0.6	2.84	0.98		-96.38	48.18		-72.13	25.07			27.5983	-78.625		48.3318	-97.625
-53.25	2.48	0.62	2.9	0.99		-96.25	48.06		-72	24.99			27.4756	-78.5		48.21	-97.5
-53.13	2.53	0.64	2.95	0.99		-96.13	47.94		-71.88	24.86			27.3515	-78.375		48.0879	-97.375
-53	2.58	0.65	2.99	0.98		-96	47.81		-71.75	24.74			27.2269	-78.25		47.9658	-97.25
-52.88	2.64	0.67	3.04	0.96		-95.88	47.69		-71.63	24.62			27.1055	-78.125		47.8443	-97.125
-52.75	2.7	0.69	3.08	0.94		-95.75	47.57		-71.5	24.49			26.9809	-78		47.7227	-97
-52.63	2.75	0.69	3.12	0.9		-95.63	47.44		-71.38	24.37			26.8606	-77.875		47.6012	-96.875
-52.5	2.8	0.7	3.15	0.87		-95.5	47.32		-71.25	24.24			26.7392	-77.75		47.4794	-96.75
-52.38	2.85	0.69	3.19	0.83		-95.38	47.2		-71.13	24.12			26.6179	-77.625		47.3574	-96.625
-52.25	2.89	0.67	3.21	0.79		-95.25	47.07		-71	24			26.4964	-77.5		47.2351	-96.5
-52.13	2.93	0.64	3.24	0.76		-95.13	46.95		-70.88	23.87			26.3739	-77.375		47.1138	-96.375
-52	2.96	0.61	3.26	0.72		-95	46.83		-70.75	23.75			26.2515	-77.25		46.9925	-96.25
-51.88	3.01	0.59	3.29	0.69		-94.88	46.7		-70.63	23.63			26.13	-77.125		46.871	-96.125
-51.75	3.04	0.56	3.31	0.67		-94.75	46.58		-70.5	23.5			26.0085	-77		46.7496	-96
-51.63	3.08	0.53	3.33	0.64		-94.63	46.46		-70.38	23.38			25.8859	-76.875		46.6275	-95.875
-51.5	3.12	0.5	3.34	0.62		-94.5	46.33		-70.25	23.26			25.7634	-76.75		46.5055	-95.75
-51.38	3.15	0.48	3.34	0.6		-94.38	46.21		-70.13	23.13			25.6374	-76.625		46.3842	-95.625
-51.25	3.19	0.45	3.33	0.58		-94.25	46.09		-70	23.01			25.5107	-76.5		46.2629	-95.5
-51.13	3.22	0.44	3.33	0.58		-94.13	45.96		-69.88	22.88			25.394	-76.375		46.1415	-95.375
-51	3.24	0.42	3.32	0.58		-94	45.84		-69.75	22.76			25.2776	-76.25		46.0201	-95.25
-50.88	3.26	0.4	3.3	0.56		-93.88	45.72		-69.63	22.64			25.1547	-76.125		45.8987	-95.125
-50.75	3.28	0.37	3.28	0.55		-93.75	45.59		-69.5	22.51			25.0316	-76		45.7774	-95
-50.63	3.3	0.35	3.26	0.53		-93.63	45.47		-69.38	22.39			24.9117	-75.875		45.6559	-94.875
-50.5	3.31	0.34	3.25	0.52		-93.5	45.35		-69.25	22.27			24.7919	-75.75		45.5344	-94.75
-50.38	3.33	0.32	3.23	0.51		-93.38	45.22		-69.13	22.14			24.6707	-75.625		45.413	-94.625
-50.25	3.34	0.31	3.22	0.51		-93.25	45.1		-69	22.02			24.5497	-75.5		45.2915	-94.5
-50.13	3.35	0.3	3.21	0.5		-93.13	44.98		-68.88	21.9			24.4285	-75.375		45.1701	-94.375
-50	3.36	0.28	3.2	0.5		-93	44.86		-68.75	21.77			24.3074	-75.25		45.0487	-94.25
-49.88	3.37	0.27	3.18	0.49		-92.88	44.73		-68.63	21.65			24.1863	-75.125		44.9274	-94.125
-49.75	3.38	0.26	3.16	0.49		-92.75	44.61		-68.5	21.53			24.0652	-75		44.806	-94
-49.63	3.39	0.26	3.15	0.49		-92.63	44.49		-68.38	21.4			23.9444	-74.875		44.6848	-93.875
-49.5	3.4	0.25	3.14	0.48		-92.5	44.36		-68.25	21.28			23.8235	-74.75		44.5635	-93.75
-49.38	3.4	0.25	3.14	0.48		-92.38	44.24		-68.13	21.16			23.7027	-74.625		44.4423	-93.625
-49.25	3.41	0.24	3.14	0.49		-92.25	44.12		-68	21.04			23.5818	-74.5		44.321	-93.5
-49.13	3.42	0.25	3.14	0.49		-92.13	43.99		-67.88	20.91			23.4606	-74.375		44.2002	-93.375
-49	3.43	0.25	3.14	0.49		-92	43.87		-67.75	20.79			23.3395	-74.25		44.079	-93.25
-48.88	3.44	0.26	3.14	0.48		-91.88	43.75		-67.63	20.67			23.2205	-74.125		43.9575	-93.125
-48.75	3.45	0.28	3.14	0.48		-91.75	43.62		-67.5	20.54			23.101	-74		43.8357	-93
-48.63	3.45	0.29	3.13	0.48		-91.63	43.5		-67.38	20.42			22.9811	-73.875		43.7151	-92.875
-48.5	3.45	0.3	3.13	0.48		-91.5	43.38		-67.25	20.3			22.8609	-73.75		43.5944	-92.75
-48.38	3.45	0.3	3.12	0.48		-91.38	43.26		-67.13	20.17			22.7408	-73.625		43.4734	-92.625
-48.25	3.45	0.31	3.11	0.49		-91.25	43.13		-67	20.05			22.6204	-73.5		43.3523	-92.5
-48.13	3.44	0.31	3.11	0.49		-91.13	43.01		-66.88	19.93			22.5008	-73.375		43.231	-92.375
-48	3.43	0.31	3.1	0.5		-91	42.89		-66.75	19.8			22.3813	-73.25		43.1097	-92.25
-47.88	3.4	0.31	3.08	0.52		-90.88	42.76		-66.63	19.68			22.2535	-73.125		42.9892	-92.125
-47.75	3.37	0.31	3.05	0.52		-90.75	42.64		-66.5	19.56			22.1261	-73		42.8687	-92
-47.63	3.34	0.31	3.01	0.53		-90.63	42.52		-66.38	19.44			22.0144	-72.875		42.7476	-91.875
-47.5	3.31	0.32	2.97	0.53		-90.5	42.39		-66.25	19.31			21.9033	-72.75		42.6264	-91.75
-47.38	3.27	0.32	2.93	0.54		-90.38	42.27		-66.13	19.19			21.7839	-72.625		42.5058	-91.625
-47.25	3.22	0.33	2.89	0.54		-90.25	42.15		-66	19.07			21.6645	-72.5		42.3846	-91.5
-47.13	3.16	0.34	2.85	0.54		-90.13	42.03		-65.88	18.94			21.5449	-72.375		42.2643	-91.375
-47	3.11	0.35	2.79	0.53		-90	41.9		-65.75	18.82			21.4254	-72.25		42.1434	-91.25
-46.88	3.05	0.36	2.73	0.51		-89.88	41.78		-65.63	18.7			21.307	-72.125		42.0226	-91.125
-46.75	3	0.36	2.67	0.49		-89.75	41.66		-65.5	18.58			21.1887	-72		41.9018	-91
-46.63	2.94	0.37	2.61	0.48		-89.63	41.53		-65.38	18.45			21.0683	-71.875		41.7812	-90.875
-46.5	2.88	0.36	2.55	0.46		-89.5	41.41		-65.25	18.33			20.9468	-71.75		41.6606	-90.75
-46.38	2.82	0.36	2.49	0.44		-89.38	41.29		-65.13	18.21			20.8314	-71.625		41.5399	-90.625
-46.25	2.77	0.35	2.44	0.42		-89.25	41.17		-65	18.09			20.7149	-71.5		41.4191	-90.5
-46.13	2.71	0.34	2.38	0.4		-89.13	41.04		-64.88	17.96			20.5968	-71.375		41.2982	-90.375
-46	2.65	0.33	2.33	0.38		-89	40.92		-64.75	17.84			20.4789	-71.25		41.1772	-90.25
-45.88	2.6	0.32	2.29	0.36		-88.88	40.8		-64.63	17.72			20.3611	-71.125		41.057	-90.125
-45.75	2.55	0.32	2.24	0.34		-88.75	40.67		-64.5	17.6			20.2434	-71		40.9367	-90
-45.63	2.5	0.31	2.2	0.32		-88.63	40.55		-64.38	17.47			20.1256	-70.875		40.8159	-89.875
-45.5	2.46	0.31	2.15	0.3		-88.5	40.43		-64.25	17.35			20.0078	-70.75		40.6952	-89.75
-45.38	2.42	0.29	2.12	0.28		-88.38	40.31		-64.13	17.23			19.8905	-70.625		40.575	-89.625
-45.25	2.37	0.28	2.08	0.26		-88.25	40.18		-64	17.11			19.7728	-70.5		40.4549	-89.5
-45.13	2.33	0.27	2.05	0.25		-88.13	40.06		-63.88	16.99			19.6559	-70.375		40.3344	-89.375
-45	2.29	0.25	2.01	0.23		-88	39.94		-63.75	16.86			19.5387	-70.25		40.2139	-89.25
-44.88	2.26	0.24	1.97	0.23		-87.88	39.82		-63.63	16.74			19.4214	-70.125		40.0938	-89.125
-44.75	2.22	0.23	1.94	0.22		-87.75	39.69		-63.5	16.62			19.3041	-70		39.9735	-89
-44.63	2.19	0.22	1.91	0.21		-87.63	39.57		-63.38	16.5			19.1854	-69.875		39.8533	-88.875
-44.5	2.17	0.21	1.87	0.21		-87.5	39.45		-63.25	16.37			19.0668	-69.75		39.733	-88.75
-44.38	2.14	0.21	1.83	0.22		-87.38	39.33		-63.13	16.25			18.9524	-69.625		39.6129	-88.625
-44.25	2.11	0.22	1.79	0.22		-87.25	39.2		-63	16.13			18.8383	-69.5		39.4926	-88.5
-44.13	2.07	0.22	1.75	0.22		-87.13	39.08		-62.88	16.01			18.7213	-69.375		39.3721	-88.375
-44	2.04	0.23	1.7	0.22		-87	38.96		-62.75	15.89			18.6044	-69.25		39.2512	-88.25
-43.88	2.01	0.24	1.66	0.22		-86.88	38.84		-62.63	15.77			18.4896	-69.125		39.1317	-88.125
-43.75	1.97	0.25	1.61	0.22		-86.75	38.71		-62.5	15.64			18.3749	-69		39.0121	-88
-43.63	1.93	0.26	1.57	0.22		-86.63	38.59		-62.38	15.52			18.2594	-68.875		38.8922	-87.875
-43.5	1.89	0.28	1.53	0.23		-86.5	38.47		-62.25	15.4			18.144	-68.75		38.7723	-87.75
-43.38	1.86	0.29	1.49	0.23		-86.38	38.35		-62.13	15.28			18.0292	-68.625		38.6523	-87.625
-43.25	1.82	0.31	1.44	0.22		-86.25	38.22		-62	15.16			17.9144	-68.5		38.5321	-87.5
-43.13	1.78	0.32	1.39	0.2		-86.13	38.1		-61.88	15.04			17.7993	-68.375		38.412	-87.375
-43	1.75	0.33	1.35	0.18		-86	37.98		-61.75	14.92			17.6841	-68.25		38.2917	-87.25
-42.88	1.7	0.32	1.31	0.17		-85.88	37.86		-61.63	14.79			17.5695	-68.125		38.1719	-87.125
-42.75	1.66	0.31	1.27	0.15		-85.75	37.73		-61.5	14.67			17.4542	-68		38.0521	-87
-42.63	1.62	0.29	1.24	0.13		-85.63	37.61		-61.38	14.55			17.3412	-67.875		37.9328	-86.875
-42.5	1.58	0.28	1.21	0.11		-85.5	37.49		-61.25	14.43			17.2279	-67.75		37.8128	-86.75
-42.38	1.55	0.26	1.19	0.09		-85.38	37.37		-61.13	14.31			17.1136	-67.625		37.6934	-86.625
-42.25	1.52	0.24	1.17	0.08		-85.25	37.25		-61	14.19			16.9996	-67.5		37.5739	-86.5
-42.13	1.49	0.22	1.16	0.07		-85.13	37.12		-60.88	14.07			16.887	-67.375		37.4539	-86.375
-42	1.47	0.2	1.15	0.07		-85	37		-60.75	13.95			16.7739	-67.25		37.3339	-86.25
-41.88	1.45	0.19	1.15	0.07		-84.88	36.88		-60.63	13.83			16.661	-67.125		37.215	-86.125
-41.75	1.44	0.17	1.15	0.08		-84.75	36.76		-60.5	13.7			16.5477	-67		37.0953	-86
-41.63	1.43	0.16	1.16	0.1		-84.63	36.63		-60.38	13.58			16.4355	-66.875		36.9759	-85.875
-41.5	1.42	0.15	1.17	0.12		-84.5	36.51		-60.25	13.46			16.3236	-66.75		36.8565	-85.75
-41.38	1.42	0.15	1.19	0.13		-84.38	36.39		-60.13	13.34			16.2116	-66.625		36.737	-85.625
-41.25	1.43	0.14	1.21	0.15		-84.25	36.27		-60	13.22			16.0998	-66.5		36.6175	-85.5
-41.13	1.44	0.15	1.24	0.17		-84.13	36.15		-59.88	13.1			15.988	-66.375		36.4977	-85.375
-41	1.45	0.16	1.27	0.19		-84	36.02		-59.75	12.98			15.8764	-66.25		36.378	-85.25
-40.88	1.47	0.17	1.31	0.21		-83.88	35.9		-59.63	12.86			15.765	-66.125		36.2593	-85.125
-40.75	1.49	0.18	1.35	0.23		-83.75	35.78		-59.5	12.74			15.6539	-66		36.1406	-85
-40.63	1.52	0.19	1.39	0.25		-83.63	35.66		-59.38	12.62			15.5434	-65.875		36.0213	-84.875
-40.5	1.55	0.21	1.44	0.26		-83.5	35.54		-59.25	12.5			15.4332	-65.75		35.9019	-84.75
-40.38	1.59	0.23	1.49	0.28		-83.38	35.42		-59.13	12.38			15.322	-65.625		35.7827	-84.625
-40.25	1.62	0.24	1.55	0.3		-83.25	35.29		-59	12.26			15.2111	-65.5		35.6632	-84.5
-40.13	1.67	0.26	1.61	0.31		-83.13	35.17		-58.88	12.14			15.1022	-65.375		35.5442	-84.375
-40	1.72	0.28	1.67	0.32		-83	35.05		-58.75	12.02			14.9932	-65.25		35.4253	-84.25
-39.88	1.77	0.3	1.74	0.34		-82.88	34.93		-58.63	11.9			14.8844	-65.125		35.3065	-84.125
-39.75	1.82	0.31	1.81	0.35		-82.75	34.81		-58.5	11.78			14.7755	-65		35.1876	-84
-39.63	1.88	0.33	1.88	0.36		-82.63	34.68		-58.38	11.67			14.667	-64.875		35.0692	-83.875
-39.5	1.94	0.35	1.96	0.37		-82.5	34.56		-58.25	11.55			14.558	-64.75		34.95	-83.75
-39.38	2	0.36	2.04	0.38		-82.38	34.44		-58.13	11.43			14.4505	-64.625		34.8313	-83.625
-39.25	2.07	0.38	2.11	0.4		-82.25	34.32		-58	11.31			14.3425	-64.5		34.7126	-83.5
-39.13	2.14	0.39	2.18	0.4		-82.13	34.2		-57.88	11.19			14.2347	-64.375		34.5941	-83.375
-39	2.21	0.4	2.25	0.4		-82	34.07		-57.75	11.07			14.1272	-64.25		34.4755	-83.25
-38.88	2.28	0.4	2.31	0.39		-81.88	33.95		-57.63	10.95			14.021	-64.125		34.3569	-83.125
-38.75	2.33	0.39	2.37	0.38		-81.75	33.83		-57.5	10.83			13.9151	-64		34.2383	-83
-38.63	2.39	0.37	2.43	0.37		-81.63	33.71		-57.38	10.72			13.8085	-63.875		34.1194	-82.875
-38.5	2.45	0.36	2.48	0.35		-81.5	33.59		-57.25	10.6			13.7022	-63.75		34.0006	-82.75
-38.38	2.5	0.35	2.5	0.31		-81.38	33.47		-57.13	10.48			13.5971	-63.625		33.882	-82.625
-38.25	2.54	0.32	2.53	0.28		-81.25	33.35		-57	10.36			13.4918	-63.5		33.7631	-82.5
-38.13	2.57	0.29	2.55	0.26		-81.13	33.23		-56.88	10.24			13.388	-63.375		33.6456	-82.375
-38	2.61	0.26	2.58	0.26		-81	33.1		-56.75	10.13			13.2842	-63.25		33.5275	-82.25
-37.88	2.63	0.23	2.59	0.25		-80.88	32.98		-56.63	10.01			13.1804	-63.125		33.4094	-82.125
-37.75	2.65	0.2	2.61	0.26		-80.75	32.86		-56.5	9.89			13.0767	-63		33.2906	-82
-37.63	2.66	0.17	2.61	0.25		-80.63	32.74		-56.38	9.77			12.9738	-62.875		33.1724	-81.875
-37.5	2.66	0.14	2.6	0.25		-80.5	32.62		-56.25	9.66			12.8712	-62.75		33.0542	-81.75
-37.38	2.67	0.11	2.6	0.24		-80.38	32.5		-56.13	9.54			12.769	-62.625		32.9366	-81.625
-37.25	2.68	0.11	2.6	0.23		-80.25	32.38		-56	9.42			12.6667	-62.5		32.819	-81.5
-37.13	2.69	0.13	2.59	0.23		-80.13	32.26		-55.88	9.31			12.5646	-62.375		32.7005	-81.375
-37	2.69	0.14	2.58	0.22		-80	32.13		-55.75	9.19			12.4623	-62.25		32.582	-81.25
-36.88	2.67	0.13	2.58	0.21		-79.88	32.01		-55.63	9.08			12.363	-62.125		32.4647	-81.125
-36.75	2.65	0.12	2.58	0.21		-79.75	31.89		-55.5	8.96			12.2634	-62		32.3473	-81
-36.63	2.64	0.11	2.59	0.21		-79.63	31.77		-55.38	8.84			12.1634	-61.875		32.2292	-80.875
-36.5	2.63	0.11	2.59	0.21		-79.5	31.65		-55.25	8.73			12.0638	-61.75		32.1109	-80.75
-36.38	2.63	0.1	2.6	0.21		-79.38	31.53		-55.13	8.61			11.9661	-61.625		31.994	-80.625
-36.25	2.63	0.1	2.6	0.2		-79.25	31.41		-55	8.5			11.8672	-61.5		31.8771	-80.5
-36.13	2.63	0.1	2.6	0.19		-79.13	31.29		-54.88	8.38			11.7703	-61.375		31.7593	-80.375
-36	2.63	0.11	2.61	0.19		-79	31.17		-54.75	8.27			11.6726	-61.25		31.6415	-80.25
-35.88	2.64	0.12	2.62	0.18		-78.88	31.04		-54.63	8.16			11.5764	-61.125		31.5243	-80.125
-35.75	2.65	0.12	2.63	0.18		-78.75	30.92		-54.5	8.04			11.4803	-61		31.4068	-80
-35.63	2.66	0.12	2.63	0.17		-78.63	30.8		-54.38	7.93			11.3852	-60.875		31.2891	-79.875
-35.5	2.66	0.13	2.63	0.16		-78.5	30.68		-54.25	7.82			11.2902	-60.75		31.1714	-79.75
-35.38	2.66	0.13	2.64	0.16		-78.38	30.56		-54.13	7.7			11.1956	-60.625		31.0551	-79.625
-35.25	2.65	0.13	2.64	0.15		-78.25	30.44		-54	7.59			11.1016	-60.5		30.9378	-79.5
-35.13	2.64	0.13	2.63	0.15		-78.13	30.32		-53.88	7.48			11.0085	-60.375		30.8208	-79.375
-35	2.63	0.13	2.63	0.16		-78	30.2		-53.75	7.37			10.9153	-60.25		30.7037	-79.25
-34.88	2.62	0.12	2.62	0.17		-77.88	30.08		-53.63	7.25			10.8237	-60.125		30.5872	-79.125
-34.75	2.61	0.13	2.62	0.19		-77.75	29.96		-53.5	7.14			10.7323	-60		30.4706	-79
-34.63	2.6	0.14	2.61	0.19		-77.63	29.84		-53.38	7.03			10.642	-59.875		30.3537	-78.875
-34.5	2.59	0.15	2.61	0.2		-77.5	29.72		-53.25	6.92			10.5525	-59.75		30.2368	-78.75
-34.38	2.58	0.16	2.6	0.21		-77.38	29.6		-53.13	6.81			10.4632	-59.625		30.1199	-78.625
-34.25	2.56	0.16	2.6	0.22		-77.25	29.48		-53	6.7			10.3746	-59.5		30.0032	-78.5
-34.13	2.54	0.16	2.59	0.22		-77.13	29.36		-52.88	6.59			10.2864	-59.375		29.8868	-78.375
-34	2.52	0.16	2.59	0.23		-77	29.24		-52.75	6.48			10.199	-59.25		29.7703	-78.25
-33.88	2.5	0.16	2.59	0.25		-76.88	29.12		-52.63	6.37			10.1137	-59.125		29.654	-78.125
-33.75	2.48	0.16	2.58	0.26		-76.75	29		-52.5	6.27			10.0275	-59		29.5377	-78
-33.63	2.47	0.17	2.58	0.25		-76.63	28.88		-52.38	6.16			9.94294	-58.875		29.4213	-77.875
-33.5	2.45	0.15	2.57	0.25		-76.5	28.76		-52.25	6.05			9.85835	-58.75		29.305	-77.75
-33.38	2.43	0.14	2.56	0.25		-76.38	28.64		-52.13	5.95			9.77564	-58.625		29.1888	-77.625
-33.25	2.42	0.13	2.56	0.25		-76.25	28.52		-52	5.84			9.69377	-58.5		29.0727	-77.5
-33.13	2.42	0.13	2.56	0.25		-76.13	28.4		-51.88	5.74			9.61212	-58.375		28.957	-77.375
-33	2.41	0.12	2.56	0.25		-76	28.28		-51.75	5.63			9.53134	-58.25		28.8414	-77.25
-32.88	2.41	0.12	2.57	0.26		-75.88	28.16		-51.63	5.53			9.45207	-58.125		28.7255	-77.125
-32.75	2.41	0.12	2.57	0.26		-75.75	28.04		-51.5	5.42			9.37372	-58		28.6097	-77
-32.63	2.42	0.12	2.59	0.27		-75.63	27.92		-51.38	5.32			9.29497	-57.875		28.4939	-76.875
-32.5	2.43	0.13	2.6	0.28		-75.5	27.8		-51.25	5.22			9.21715	-57.75		28.3781	-76.75
-32.38	2.45	0.13	2.62	0.29		-75.38	27.68		-51.13	5.12			9.14151	-57.625		28.2626	-76.625
-32.25	2.46	0.14	2.65	0.3		-75.25	27.56		-51	5.02			9.06687	-57.5		28.1468	-76.5
-32.13	2.49	0.15	2.67	0.31		-75.13	27.44		-50.88	4.92			8.99419	-57.375		28.0316	-76.375
-32	2.51	0.16	2.7	0.31		-75	27.32		-50.75	4.82			8.92128	-57.25		27.916	-76.25
-31.88	2.54	0.18	2.72	0.3		-74.88	27.2		-50.63	4.72			8.84983	-57.125		27.8011	-76.125
-31.75	2.57	0.19	2.74	0.29		-74.75	27.08		-50.5	4.63			8.7793	-57		27.6864	-76
-31.63	2.6	0.2	2.76	0.29		-74.63	26.96		-50.38	4.53			8.70857	-56.875		27.5709	-75.875
-31.5	2.64	0.21	2.79	0.29		-74.5	26.84		-50.25	4.44			8.63897	-56.75		27.4555	-75.75
-31.38	2.68	0.23	2.82	0.29		-74.38	26.72		-50.13	4.34			8.57225	-56.625		27.3409	-75.625
-31.25	2.73	0.24	2.85	0.3		-74.25	26.6		-50	4.25			8.50672	-56.5		27.2264	-75.5
-31.13	2.77	0.25	2.88	0.31		-74.13	26.48		-49.88	4.16			8.44268	-56.375		27.1118	-75.375
-31	2.82	0.27	2.91	0.32		-74	26.36		-49.75	4.07			8.37827	-56.25		26.9971	-75.25
-30.88	2.87	0.28	2.93	0.33		-73.88	26.24		-49.63	3.98			8.31581	-56.125		26.8823	-75.125
-30.75	2.92	0.28	2.94	0.34		-73.75	26.12		-49.5	3.89			8.25421	-56		26.7676	-75
-30.63	2.96	0.27	2.94	0.35		-73.63	26.01		-49.38	3.81			8.19489	-55.875		26.6534	-74.875
-30.5	3	0.25	2.93	0.36		-73.5	25.89		-49.25	3.72			8.13673	-55.75		26.5391	-74.75
-30.38	3.03	0.24	2.91	0.37		-73.38	25.77		-49.13	3.64			8.07998	-55.625		26.425	-74.625
-30.25	3.06	0.22	2.9	0.38		-73.25	25.65		-49	3.56			8.02288	-55.5		26.3111	-74.5
-30.13	3.08	0.19	2.88	0.4		-73.13	25.53		-48.88	3.48			7.96865	-55.375		26.1974	-74.375
-30	3.09	0.16	2.85	0.41		-73	25.41		-48.75	3.4			7.91583	-55.25		26.0832	-74.25
-29.88	3.11	0.15	2.82	0.42		-72.88	25.29		-48.63	3.33			7.86427	-55.125		25.9695	-74.125
-29.75	3.11	0.15	2.8	0.44		-72.75	25.17		-48.5	3.25			7.81415	-55		25.8554	-74
-29.63	3.11	0.14	2.78	0.45		-72.63	25.05		-48.38	3.18			7.76569	-54.875		25.7419	-73.875
-29.5	3.11	0.15	2.75	0.46		-72.5	24.94		-48.25	3.11			7.71873	-54.75		25.6284	-73.75
-29.38	3.1	0.16	2.73	0.47		-72.38	24.82		-48.13	3.05			7.67211	-54.625		25.5154	-73.625
-29.25	3.08	0.17	2.71	0.48		-72.25	24.7		-48	2.98			7.62671	-54.5		25.4019	-73.5
-29.13	3.06	0.18	2.69	0.48		-72.13	24.58		-47.88	2.92			7.58465	-54.375		25.289	-73.375
-29	3.05	0.2	2.68	0.49		-72	24.46		-47.75	2.86			7.54418	-54.25		25.1756	-73.25
-28.88	3.04	0.21	2.66	0.5		-71.88	24.35		-47.63	2.8			7.5052	-54.125		25.062	-73.125
-28.75	3.02	0.22	2.65	0.51		-71.75	24.23		-47.5	2.74			7.4674	-54		24.9481	-73
-28.63	3	0.24	2.63	0.5		-71.63	24.11		-47.38	2.69			7.43147	-53.875		24.8362	-72.875
-28.5	2.98	0.26	2.61	0.5		-71.5	23.99		-47.25	2.64			7.39721	-53.75		24.7245	-72.75
-28.38	2.96	0.26	2.59	0.49		-71.38	23.87		-47.13	2.6			7.3635	-53.625		24.612	-72.625
-28.25	2.93	0.27	2.58	0.47		-71.25	23.76		-47	2.55			7.33125	-53.5		24.4996	-72.5
-28.13	2.91	0.28	2.57	0.46		-71.13	23.64		-46.88	2.51			7.30261	-53.375		24.3874	-72.375
-28	2.88	0.28	2.56	0.45		-71	23.52		-46.75	2.48			7.2757	-53.25		24.2751	-72.25
-27.88	2.84	0.28	2.55	0.44		-70.88	23.4		-46.63	2.44			7.24994	-53.125		24.1626	-72.125
-27.75	2.8	0.28	2.55	0.42		-70.75	23.29		-46.5	2.41			7.22593	-53		24.0494	-72
-27.63	2.76	0.28	2.54	0.4		-70.63	23.17		-46.38	2.39			7.20282	-52.875		23.9388	-71.875
-27.5	2.73	0.28	2.54	0.38		-70.5	23.05		-46.25	2.36			7.1815	-52.75		23.8266	-71.75
-27.38	2.69	0.28	2.54	0.36		-70.38	22.93		-46.13	2.34			7.16355	-52.625		23.7155	-71.625
-27.25	2.67	0.28	2.53	0.34		-70.25	22.82		-46	2.33			7.14667	-52.5		23.6035	-71.5
-27.13	2.64	0.28	2.53	0.31		-70.13	22.7		-45.88	2.3			7.13128	-52.375		23.4923	-71.375
-27	2.61	0.27	2.53	0.29		-70	22.58		-45.75	2.24			7.11773	-52.25		23.3812	-71.25
-26.88	2.59	0.27	2.54	0.27		-69.88	22.47		-45.63	2.17			7.10679	-52.125		23.2694	-71.125
-26.75	2.57	0.26	2.54	0.25		-69.75	22.35		-45.5	2.11			7.09739	-52		23.1578	-71
-26.63	2.55	0.26	2.54	0.24		-69.63	22.23		-45.38	2.04			7.08964	-51.875		23.047	-70.875
-26.5	2.53	0.25	2.54	0.23		-69.5	22.11		-45.25	1.98			7.08375	-51.75		22.9364	-70.75
-26.38	2.51	0.25	2.54	0.23		-69.38	22		-45.13	1.93			7.07984	-51.625		22.8262	-70.625
-26.25	2.5	0.25	2.55	0.24		-69.25	21.88		-45	1.87			7.07667	-51.5		22.7152	-70.5
-26.13	2.48	0.26	2.55	0.25		-69.13	21.76		-44.88	1.82			7.0776	-51.375		22.6053	-70.375
-26	2.48	0.26	2.56	0.26		-69	21.65		-44.75	1.78			7.07933	-51.25		22.4951	-70.25
-25.88	2.47	0.26	2.55	0.28		-68.88	21.53		-44.63	1.74			7.04121	-51.125		22.3853	-70.125
-25.75	2.46	0.26	2.55	0.31		-68.75	21.42		-44.5	1.7			7.00482	-51		22.2757	-70
-25.63	2.45	0.26	2.55	0.34		-68.63	21.3		-44.38	1.66			6.96335	-50.875		22.1659	-69.875
-25.5	2.44	0.26	2.55	0.38		-68.5	21.19		-44.25	1.63			6.92367	-50.75		22.056	-69.75
-25.38	2.43	0.26	2.53	0.4		-68.38	21.07		-44.13	1.61			6.88585	-50.625		21.9467	-69.625
-25.25	2.42	0.26	2.52	0.43		-68.25	20.95		-44	1.58			6.84986	-50.5		21.8373	-69.5
-25.13	2.4	0.26	2.49	0.45		-68.13	20.84		-43.88	1.57			6.81631	-50.375		21.7287	-69.375
-25	2.39	0.26	2.47	0.48		-68	20.72		-43.75	1.56			6.78466	-50.25		21.6187	-69.25
-24.88	2.37	0.26	2.45	0.5		-67.88	20.61		-43.63	1.55			6.7525	-50.125		21.5104	-69.125
-24.75	2.35	0.27	2.42	0.52		-67.75	20.49		-43.5	1.55			6.72126	-50		21.4023	-69
-24.63	2.33	0.28	2.4	0.54		-67.63	20.38		-43.38	1.55			6.66983	-49.875		21.2933	-68.875
-24.5	2.31	0.29	2.37	0.55		-67.5	20.26		-43.25	1.55			6.61741	-49.75		21.1844	-68.75
-24.38	2.29	0.3	2.36	0.57		-67.38	20.15		-43.13	1.56			6.55484	-49.625		21.0769	-68.625
-24.25	2.27	0.31	2.34	0.59		-67.25	20.03		-43	1.58			6.49501	-49.5		20.9695	-68.5
-24.13	2.25	0.32	2.33	0.62		-67.13	19.92		-42.88	1.6			6.42544	-49.375		20.8616	-68.375
-24	2.22	0.33	2.32	0.64		-67	19.8		-42.75	1.62			6.3585	-49.25		20.7532	-68.25
-23.88	2.19	0.34	2.32	0.66		-66.88	19.69		-42.63	1.65			6.28949	-49.125		20.6461	-68.125
-23.75	2.16	0.35	2.31	0.68		-66.75	19.57		-42.5	1.68			6.22272	-49		20.5387	-68
-23.63	2.14	0.36	2.31	0.7		-66.63	19.46		-42.38	1.72			6.16256	-48.875		20.4312	-67.875
-23.5	2.12	0.37	2.31	0.71		-66.5	19.35		-42.25	1.76			6.10494	-48.75		20.3238	-67.75
-23.38	2.1	0.38	2.3	0.72		-66.38	19.23		-42.13	1.8			6.04047	-48.625		20.2166	-67.625
-23.25	2.08	0.39	2.3	0.72		-66.25	19.12		-42	1.85			5.9776	-48.5		20.1058	-67.5
-23.13	2.07	0.4	2.3	0.73		-66.13	19.01		-41.88	1.9			5.9111	-48.375		19.9945	-67.375
-23	2.06	0.42	2.31	0.73		-66	18.89		-41.75	1.96			5.84618	-48.25		19.883	-67.25
-22.88	2.05	0.43	2.32	0.73		-65.88	18.78		-41.63	2.01			5.78212	-48.125		19.7718	-67.125
-22.75	2.05	0.45	2.33	0.74		-65.75	18.66		-41.5	2.08			5.71971	-48		19.6604	-67
-22.63	2.05	0.46	2.35	0.74		-65.63	18.55		-41.38	2.14			5.66046	-47.875		19.5492	-66.875
-22.5	2.06	0.48	2.36	0.74		-65.5	18.44		-41.25	2.21			5.60119	-47.75		19.4378	-66.75
-22.38	2.07	0.5	2.39	0.74		-65.38	18.33		-41.13	2.28			5.54481	-47.625		19.3277	-66.625
-22.25	2.08	0.52	2.41	0.74		-65.25	18.21		-41	2.35			5.4885	-47.5		19.2163	-66.5
-22.13	2.09	0.51	2.44	0.74		-65.13	18.1		-40.88	2.42			5.43664	-47.375		19.1061	-66.375
-22	2.11	0.5	2.47	0.75		-65	17.99		-40.75	2.5			5.38619	-47.25		18.9957	-66.25
-21.88	2.12	0.49	2.51	0.75		-64.88	17.88		-40.63	2.58			5.33648	-47.125		18.8863	-66.125
-21.75	2.14	0.48	2.55	0.75		-64.75	17.77		-40.5	2.66			5.28842	-47		18.7765	-66
-21.63	2.16	0.47	2.59	0.75		-64.63	17.65		-40.38	2.75			5.24318	-46.875		18.6663	-65.875
-21.5	2.19	0.46	2.63	0.75		-64.5	17.54		-40.25	2.83			5.19986	-46.75		18.5559	-65.75
-21.38	2.22	0.45	2.68	0.75		-64.38	17.43		-40.13	2.85			5.1593	-46.625		18.4475	-65.625
-21.25	2.25	0.44	2.72	0.74		-64.25	17.32		-40	2.82			5.12088	-46.5		18.3379	-65.5
-21.13	2.28	0.43	2.77	0.74		-64.13	17.21		-39.88	2.78			5.08265	-46.375		18.2294	-65.375
-21	2.32	0.42	2.83	0.74		-64	17.1		-39.75	2.74			5.04612	-46.25		18.1207	-65.25
-20.88	2.36	0.42	2.88	0.74		-63.88	16.99		-39.63	2.7			5.01771	-46.125		18.0124	-65.125
-20.75	2.41	0.41	2.94	0.74		-63.75	16.88		-39.5	2.67			4.98568	-46		17.9043	-65
-20.63	2.46	0.41	2.99	0.73		-63.63	16.77		-39.38	2.64			4.95904	-45.875		17.7962	-64.875
-20.5	2.51	0.4	3.05	0.73		-63.5	16.66		-39.25	2.61			4.93327	-45.75		17.6882	-64.75
-20.38	2.56	0.4	3.11	0.72		-63.38	16.55		-39.13	2.58			4.91054	-45.625		17.58	-64.625
-20.25	2.62	0.4	3.16	0.71		-63.25	16.44		-39	2.56			4.88843	-45.5		17.472	-64.5
-20.13	2.68	0.4	3.22	0.7		-63.13	16.33		-38.88	2.55			4.87123	-45.375		17.3651	-64.375
-20	2.74	0.4	3.28	0.69		-63	16.22		-38.75	2.53			4.85451	-45.25		17.2585	-64.25
-19.88	2.8	0.4	3.33	0.67		-62.88	16.11		-38.63	2.52			4.84138	-45.125		17.1514	-64.125
-19.75	2.86	0.4	3.39	0.66		-62.75	16		-38.5	2.52			4.8307	-45		17.0446	-64
-19.63	2.92	0.4	3.44	0.64		-62.63	15.89		-38.38	2.51			4.82229	-44.875		16.9381	-63.875
-19.5	2.98	0.4	3.49	0.63		-62.5	15.78		-38.25	2.51			4.8158	-44.75		16.8319	-63.75
-19.38	3.04	0.4	3.54	0.61		-62.38	15.68		-38.13	2.52			4.81238	-44.625		16.7261	-63.625
-19.25	3.11	0.4	3.59	0.6		-62.25	15.57		-38	2.53			4.81143	-44.5		16.62	-63.5
-19.13	3.16	0.39	3.64	0.58		-62.13	15.46		-37.88	2.54			4.81157	-44.375		16.5146	-63.375
-19	3.22	0.39	3.69	0.57		-62	15.35		-37.75	2.55			4.81307	-44.25		16.409	-63.25
-18.88	3.28	0.39	3.74	0.55		-61.88	15.25		-37.63	2.57			4.82098	-44.125		16.304	-63.125
-18.75	3.34	0.4	3.79	0.54		-61.75	15.14		-37.5	2.59			4.82993	-44		16.1989	-63
-18.63	3.41	0.4	3.83	0.53		-61.63	15.03		-37.38	2.62			4.84274	-43.875		16.0946	-62.875
-18.5	3.47	0.4	3.86	0.52		-61.5	14.93		-37.25	2.65			4.85653	-43.75		15.9901	-62.75
-18.38	3.53	0.41	3.89	0.52		-61.38	14.82		-37.13	2.68			4.85998	-43.625		15.887	-62.625
-18.25	3.59	0.42	3.92	0.53		-61.25	14.71		-37	2.71			4.86566	-43.5		15.7835	-62.5
-18.13	3.66	0.43	3.95	0.54		-61.13	14.61		-36.88	2.75			4.86167	-43.375		15.6803	-62.375
-18	3.73	0.43	3.98	0.55		-61	14.5		-36.75	2.79			4.86054	-43.25		15.5773	-62.25
-17.88	3.8	0.44	4.02	0.56		-60.88	14.4		-36.63	2.84			4.85808	-43.125		15.4743	-62.125
-17.75	3.87	0.45	4.05	0.58		-60.75	14.29		-36.5	2.88			4.85456	-43		15.3708	-62
-17.63	3.93	0.46	4.09	0.6		-60.63	14.19		-36.38	2.93			4.85517	-42.875		15.2697	-61.875
-17.5	4	0.48	4.12	0.62		-60.5	14.09		-36.25	2.99			4.85644	-42.75		15.1679	-61.75
-17.38	4.06	0.49	4.15	0.64		-60.38	13.98		-36.13	2.94			4.86024	-42.625		15.0661	-61.625
-17.25	4.12	0.5	4.18	0.66		-60.25	13.88		-36	2.89			4.86702	-42.5		14.9645	-61.5
-17.13	4.18	0.51	4.21	0.68		-60.13	13.78		-35.88	2.85			4.87774	-42.375		14.8642	-61.375
-17	4.24	0.52	4.24	0.7		-60	13.67		-35.75	2.81			4.89123	-42.25		14.7631	-61.25
-16.88	4.3	0.53	4.28	0.72		-59.88	13.57		-35.63	2.78			4.90676	-42.125		14.6631	-61.125
-16.75	4.36	0.54	4.31	0.73		-59.75	13.47		-35.5	2.75			4.92511	-42		14.5626	-61
-16.63	4.43	0.55	4.35	0.74		-59.63	13.37		-35.38	2.72			4.94629	-41.875		14.4631	-60.875
-16.5	4.49	0.57	4.38	0.74		-59.5	13.27		-35.25	2.69			4.96997	-41.75		14.3631	-60.75
-16.38	4.56	0.58	4.42	0.75		-59.38	13.17		-35.13	2.67			4.98664	-41.625		14.2651	-60.625
-16.25	4.61	0.6	4.46	0.75		-59.25	13.07		-35	2.65			5.00585	-41.5		14.1674	-60.5
-16.13	4.67	0.62	4.5	0.76		-59.13	12.97		-34.88	2.63			4.98596	-41.375		14.0695	-60.375
-16	4.72	0.64	4.54	0.77		-59	12.87		-34.75	2.62			4.96839	-41.25		13.9704	-60.25
-15.88	4.77	0.66	4.58	0.77		-58.88	12.77		-34.63	2.61			4.95355	-41.125		13.8741	-60.125
-15.75	4.82	0.67	4.63	0.78		-58.75	12.67		-34.5	2.61			4.94063	-41		13.7765	-60
-15.63	4.87	0.69	4.67	0.78		-58.63	12.57		-34.38	2.61			4.92943	-40.875		13.6801	-59.875
-15.5	4.92	0.71	4.71	0.78		-58.5	12.47		-34.25	2.61			4.92057	-40.75		13.5842	-59.75
-15.38	4.96	0.72	4.75	0.78		-58.38	12.38		-34.13	2.62			4.91494	-40.625		13.4819	-59.625
-15.25	5.01	0.74	4.79	0.78		-58.25	12.28		-34	2.62			4.91164	-40.5		13.3769	-59.5
-15.13	5.05	0.76	4.84	0.79		-58.13	12.18		-33.88	2.64			4.88782	-40.375		13.2682	-59.375
-15	5.09	0.78	4.88	0.78		-58	12.09		-33.75	2.65			4.86363	-40.25		13.1572	-59.25
-14.88	5.13	0.79	4.93	0.78		-57.88	11.99		-33.63	2.67			4.80899	-40.125		13.0478	-59.125
-14.75	5.18	0.81	4.97	0.77		-57.75	11.9		-33.5	2.69			4.75666	-40		12.9386	-59
-14.63	5.22	0.83	5.01	0.76		-57.63	11.8		-33.38	2.72			4.67688	-39.875		12.8309	-58.875
-14.5	5.26	0.84	5.06	0.74		-57.5	11.71		-33.25	2.75			4.59734	-39.75		12.722	-58.75
-14.38	5.31	0.86	5.11	0.73		-57.38	11.62		-33.13	2.78			4.5084	-39.625		12.6139	-58.625
-14.25	5.35	0.87	5.15	0.72		-57.25	11.52		-33	2.82			4.42018	-39.5		12.5055	-58.5
-14.13	5.39	0.88	5.21	0.71		-57.13	11.42		-32.88	2.86			4.33286	-39.375		12.3978	-58.375
-14	5.44	0.88	5.26	0.69		-57	11.31		-32.75	2.9			4.24696	-39.25		12.2903	-58.25
-13.88	5.49	0.88	5.31	0.68		-56.88	11.2		-32.63	2.94			4.16296	-39.125		12.1833	-58.125
-13.75	5.53	0.89	5.37	0.67		-56.75	11.09		-32.5	2.99			4.08055	-39		12.0762	-58
-13.63	5.58	0.89	5.42	0.66		-56.63	10.98		-32.38	3.04			3.99887	-38.875		11.9693	-57.875
-13.5	5.63	0.89	5.48	0.65		-56.5	10.86		-32.25	3.09			3.91688	-38.75		11.8628	-57.75
-13.38	5.68	0.89	5.54	0.64		-56.38	10.74		-32.13	3.15			3.83849	-38.625		11.7569	-57.625
-13.25	5.73	0.89	5.6	0.63		-56.25	10.62		-32	3.21			3.76148	-38.5		11.6515	-57.5
-13.13	5.78	0.89	5.66	0.62		-56.13	10.5		-31.88	3.27			3.68483	-38.375		11.5461	-57.375
-13	5.84	0.89	5.71	0.62		-56	10.39		-31.75	3.33			3.61011	-38.25		11.4409	-57.25
-12.88	5.89	0.9	5.77	0.61		-55.88	10.27		-31.63	3.39			3.53969	-38.125		11.3359	-57.125
-12.75	5.94	0.9	5.83	0.61		-55.75	10.15		-31.5	3.46			3.47148	-38		11.2309	-57
-12.63	5.99	0.9	5.89	0.61		-55.63	10.03		-31.38	3.46			3.40494	-37.875		11.1273	-56.875
-12.5	6.04	0.9	5.95	0.61		-55.5	9.91		-31.25	3.44			3.34006	-37.75		11.024	-56.75
-12.38	6.1	0.9	6.01	0.62		-55.38	9.8		-31.13	3.39			3.27923	-37.625		10.9213	-56.625
-12.25	6.15	0.9	6.08	0.62		-55.25	9.68		-31	3.35			3.21954	-37.5		10.8184	-56.5
-12.13	6.21	0.9	6.14	0.63		-55.13	9.56		-30.88	3.31			3.16241	-37.375		10.7163	-56.375
-12	6.26	0.9	6.21	0.63		-55	9.45		-30.75	3.28			3.10805	-37.25		10.6139	-56.25
-11.88	6.32	0.9	6.27	0.63		-54.88	9.33		-30.63	3.25			3.05719	-37.125		10.5124	-56.125
-11.75	6.38	0.9	6.33	0.63		-54.75	9.21		-30.5	3.22			3.00923	-37		10.4111	-56
-11.63	6.44	0.9	6.39	0.63		-54.63	9.1		-30.38	3.19			2.96481	-36.875		10.3105	-55.875
-11.5	6.5	0.9	6.46	0.64		-54.5	8.98		-30.25	3.17			2.92189	-36.75		10.2104	-55.75
-11.38	6.56	0.9	6.52	0.64		-54.38	8.87		-30.13	3.15			2.88361	-36.625		10.1114	-55.625
-11.25	6.62	0.89	6.59	0.65		-54.25	8.75		-30	3.13			2.8486	-36.5		10.0119	-55.5
-11.13	6.67	0.88	6.66	0.66		-54.13	8.63		-29.88	3.12			2.81591	-36.375		9.91337	-55.375
-11	6.73	0.88	6.72	0.67		-54	8.52		-29.75	3.1			2.78661	-36.25		9.81452	-55.25
-10.88	6.78	0.87	6.79	0.69		-53.88	8.4		-29.63	3.1			2.76135	-36.125		9.71713	-55.125
-10.75	6.84	0.86	6.86	0.7		-53.75	8.29		-29.5	3.09			2.73886	-36		9.62009	-55
-10.63	6.9	0.85	6.92	0.72		-53.63	8.17		-29.38	3.09			2.72066	-35.875		9.52335	-54.875
-10.5	6.96	0.85	6.99	0.73		-53.5	8.06		-29.25	3.09			2.70594	-35.75		9.42717	-54.75
-10.38	7.02	0.84	7.06	0.75		-53.38	7.95		-29.13	3.09			2.69556	-35.625		9.33174	-54.625
-10.25	7.08	0.84	7.12	0.77		-53.25	7.83		-29	3.09			2.68771	-35.5		9.23678	-54.5
-10.13	7.15	0.84	7.19	0.78		-53.13	7.72		-28.88	3.06			2.68373	-35.375		9.14261	-54.375
-10	7.21	0.83	7.25	0.79		-53	7.61		-28.75	3.03			2.68346	-35.25		9.0487	-54.25
-9.88	7.28	0.83	7.32	0.8		-52.88	7.5		-28.63	3			2.68825	-35.125		8.95638	-54.125
-9.75	7.34	0.84	7.38	0.82		-52.75	7.38		-28.5	2.97			2.69609	-35		8.86473	-54
-9.63	7.41	0.84	7.45	0.83		-52.63	7.27		-28.38	2.95			2.70559	-34.875		8.77312	-53.875
-9.5	7.48	0.84	7.51	0.84		-52.5	7.16		-28.25	2.92			2.71851	-34.75		8.68208	-53.75
-9.38	7.55	0.84	7.58	0.86		-52.38	7.05		-28.13	2.91			2.73552	-34.625		8.5914	-53.625
-9.25	7.62	0.85	7.64	0.87		-52.25	6.94		-28	2.89			2.75603	-34.5		8.50048	-53.5
-9.13	7.69	0.85	7.7	0.88		-52.13	6.83		-27.88	2.88			2.77973	-34.375		8.41278	-53.375
-9	7.77	0.86	7.77	0.89		-52	6.72		-27.75	2.87			2.8069	-34.25		8.32457	-53.25
-8.88	7.84	0.86	7.83	0.91		-51.88	6.61		-27.63	2.87			2.83854	-34.125		8.2374	-53.125
-8.75	7.91	0.87	7.9	0.92		-51.75	6.5		-27.5	2.87			2.8732	-34		8.15105	-53
-8.63	7.99	0.88	7.97	0.94		-51.63	6.39		-27.38	2.87			2.9108	-33.875		8.06543	-52.875
-8.5	8.06	0.89	8.04	0.95		-51.5	6.28		-27.25	2.88			2.95127	-33.75		7.98066	-52.75
-8.38	8.14	0.89	8.11	0.96		-51.38	6.17		-27.13	2.89			2.99484	-33.625		7.89737	-52.625
-8.25	8.22	0.9	8.18	0.97		-51.25	6.07		-27	2.9			3.04032	-33.5		7.81499	-52.5
-8.13	8.28	0.89	8.24	0.97		-51.13	5.96		-26.88	2.91			3.0911	-33.375		7.7316	-52.375
-8	8.34	0.86	8.3	0.97		-51	5.85		-26.75	2.93			3.1447	-33.25		7.64914	-52.25
-7.88	8.38	0.84	8.35	0.95		-50.88	5.75		-26.63	2.95			3.19947	-33.125		7.57087	-52.125
-7.75	8.43	0.82	8.39	0.93		-50.75	5.64		-26.5	2.91			3.25613	-33		7.49279	-52
-7.63	8.44	0.8	8.43	0.91		-50.63	5.54		-26.38	2.86			3.27442	-32.875		7.41513	-51.875
-7.5	8.43	0.78	8.47	0.89		-50.5	5.43		-26.25	2.81			3.2948	-32.75		7.33811	-51.75
-7.38	8.42	0.76	8.5	0.87		-50.38	5.33		-26.13	2.76			3.29305	-32.625		7.26173	-51.625
-7.25	8.41	0.75	8.52	0.85		-50.25	5.23		-26	2.71			3.29465	-32.5		7.18602	-51.5
-7.13	8.39	0.75	8.53	0.83		-50.13	5.13		-25.88	2.65			3.29985	-32.375		7.11315	-51.375
-7	8.37	0.77	8.53	0.81		-50	5.02		-25.75	2.58			3.30836	-32.25		7.04098	-51.25
-6.88	8.34	0.78	8.54	0.8		-49.88	4.93		-25.63	2.52			3.32019	-32.125		6.96895	-51.125
-6.75	8.3	0.8	8.54	0.79		-49.75	4.83		-25.5	2.45			3.33532	-32		6.89811	-51
-6.63	8.26	0.82	8.54	0.79		-49.63	4.73		-25.38	2.39			3.31835	-31.875		6.8299	-50.875
-6.5	8.21	0.83	8.53	0.8		-49.5	4.63		-25.25	2.34			3.29595	-31.75		6.7616	-50.75
-6.38	8.15	0.85	8.52	0.82		-49.38	4.54		-25.13	2.29			3.26105	-31.625		6.69603	-50.625
-6.25	8.08	0.85	8.5	0.82		-49.25	4.44		-25	2.23			3.22761	-31.5		6.63139	-50.5
-6.13	8.01	0.86	8.47	0.83		-49.13	4.35		-24.88	2.19			3.19775	-31.375		6.5671	-50.375
-6	7.94	0.87	8.44	0.84		-49	4.25		-24.75	2.14			3.17107	-31.25		6.50392	-50.25
-5.88	7.87	0.88	8.41	0.86		-48.88	4.16		-24.63	2.1			3.14822	-31.125		6.44402	-50.125
-5.75	7.79	0.89	8.38	0.88		-48.75	4.07		-24.5	2.07			3.12862	-31		6.3856	-50
-5.63	7.71	0.88	8.32	0.89		-48.63	3.98		-24.38	2.03			3.11188	-30.875		6.32785	-49.875
-5.5	7.63	0.88	8.26	0.9		-48.5	3.89		-24.25	2			3.09846	-30.75		6.27161	-49.75
-5.38	7.55	0.88	8.2	0.92		-48.38	3.81		-24.13	1.98			3.08782	-30.625		6.21632	-49.625
-5.25	7.47	0.88	8.13	0.94		-48.25	3.72		-24	1.96			3.08056	-30.5		6.16258	-49.5
-5.13	7.39	0.89	8.06	0.95		-48.13	3.64		-23.88	1.94			3.07809	-30.375		6.11109	-49.375
-5	7.31	0.89	7.98	0.96		-48	3.56		-23.75	1.93			3.07901	-30.25		6.06124	-49.25
-4.88	7.23	0.9	7.9	0.97		-47.88	3.48		-23.63	1.92			3.08243	-30.125		6.01333	-49.125
-4.75	7.16	0.91	7.82	0.98		-47.75	3.4		-23.5	1.91			3.08902	-30		5.96683	-49
-4.63	7.08	0.91	7.73	0.98		-47.63	3.32		-23.38	1.91			3.09772	-29.875		5.922	-48.875
-4.5	7	0.92	7.64	0.98		-47.5	3.25		-23.25	1.92			3.10946	-29.75		5.8782	-48.75
-4.38	6.92	0.93	7.55	0.98		-47.38	3.17		-23.13	1.92			3.11553	-29.625		5.83695	-48.625
-4.25	6.84	0.94	7.46	0.99		-47.25	3.1		-23	1.94			3.12474	-29.5		5.79721	-48.5
-4.13	6.76	0.94	7.38	0.99		-47.13	3.03		-22.88	1.95			3.12181	-29.375		5.75894	-48.375
-4	6.69	0.95	7.29	0.99		-47	2.97		-22.75	1.97			3.12151	-29.25		5.72257	-48.25
-3.88	6.61	0.96	7.21	1		-46.88	2.9		-22.63	2			3.10942	-29.125		5.6894	-48.125
-3.75	6.53	0.97	7.12	1		-46.75	2.84		-22.5	2.02			3.10068	-29		5.65818	-48
-3.63	6.45	0.97	7.04	1		-46.63	2.78		-22.38	2.05			3.09518	-28.875		5.62863	-47.875
-3.5	6.36	0.98	6.96	1.01		-46.5	2.73		-22.25	2.09			3.09291	-28.75		5.60107	-47.75
-3.38	6.28	0.98	6.88	1.01		-46.38	2.68		-22.13	2.13			3.09402	-28.625		5.57579	-47.625
-3.25	6.19	0.99	6.79	1.01		-46.25	2.63		-22	2.17			3.09817	-28.5		5.55213	-47.5
-3.13	6.1	0.99	6.71	1.02		-46.13	2.58		-21.88	2.22			3.10728	-28.375		5.53045	-47.375
-3	6.01	1	6.63	1.02		-46	2.53		-21.75	2.27			3.11801	-28.25		5.51035	-47.25
-2.88	5.92	1.01	6.56	1.02		-45.88	2.49		-21.63	2.32			3.13316	-28.125		5.49211	-47.125
-2.75	5.83	1.01	6.48	1.03		-45.75	2.45		-21.5	2.37			3.1507	-28		5.47597	-47
-2.63	5.74	1.02	6.4	1.03		-45.63	2.42		-21.38	2.43			3.17299	-27.875		5.46289	-46.875
-2.5	5.65	1.03	6.32	1.03		-45.5	2.39		-21.25	2.49			3.19661	-27.75		5.45111	-46.75
-2.38	5.56	1.03	6.24	1.03		-45.38	2.36		-21.13	2.56			3.2253	-27.625		5.44225	-46.625
-2.25	5.46	1.04	6.15	1.02		-45.25	2.34		-21	2.62			3.25553	-27.5		5.43548	-46.5
-2.13	5.36	1.05	6.07	1.02		-45.13	2.32		-20.88	2.69			3.28331	-27.375		5.43129	-46.375
-2	5.26	1.05	5.99	1.02		-45	2.3		-20.75	2.76			3.31429	-27.25		5.42917	-46.25
-1.88	5.16	1.05	5.91	1.01		-44.88	2.29		-20.63	2.84			3.32264	-27.125		5.42835	-46.125
-1.75	5.06	1.05	5.83	1.01		-44.75	2.28		-20.5	2.91			3.33395	-27		5.42968	-46
-1.63	4.96	1.05	5.76	1.01		-44.63	2.27		-20.38	2.99			3.33264	-26.875		5.43329	-45.875
-1.5	4.86	1.05	5.68	1.01		-44.5	2.27		-20.25	3.07			3.33402	-26.75		5.43905	-45.75
-1.38	4.76	1.05	5.6	1.01		-44.38	2.27		-20.13	3.15			3.32274	-26.625		5.44699	-45.625
-1.25	4.66	1.04	5.53	1.01		-44.25	2.28		-20	3.24			3.31276	-26.5		5.45708	-45.5
-1.13	4.57	1.04	5.45	1.01		-44.13	2.29		-19.88	3.32			3.30726	-26.375		5.47035	-45.375
-1	4.47	1.03	5.37	1.01		-44	2.3		-19.75	3.41			3.30494	-26.25		5.48396	-45.25
-0.88	4.37	1.02	5.3	1.01		-43.88	2.32		-19.63	3.5			3.30597	-26.125		5.43881	-45.125
-0.75	4.27	1.02	5.23	1.01		-43.75	2.34		-19.5	3.59			3.30945	-26		5.3489	-45
-0.63	4.18	1.01	5.15	1.01		-43.63	2.36		-19.38	3.68			3.31595	-25.875		5.26007	-44.875
-0.5	4.09	1	5.08	1.02		-43.5	2.39		-19.25	3.77			3.32488	-25.75		5.17163	-44.75
-0.38	3.99	0.99	5.01	1.02		-43.38	2.42		-19.13	3.86			3.33891	-25.625		5.08483	-44.625
-0.25	3.9	0.98	4.95	1.02		-43.25	2.46		-19	3.96			3.35548	-25.5		4.99914	-44.5
-0.13	3.81	0.97	4.88	1.02		-43.13	2.5		-18.88	4.05			3.37515	-25.375		4.91435	-44.375
0	3.72	0.96	4.81	1.02		-43	2.54		-18.75	4.14			3.39789	-25.25		4.83077	-44.25
0.13	3.64	0.95	4.74	1.02		-42.88	2.58		-18.63	4.22			3.42276	-25.125		4.74889	-44.125
0.25	3.55	0.94	4.68	1.02		-42.75	2.63		-18.5	4.3			3.45065	-25		4.66763	-44
0.38	3.47	0.92	4.61	1.02		-42.63	2.68		-18.38	4.38			3.48352	-24.875		4.5892	-43.875
0.5	3.39	0.91	4.55	1.02		-42.5	2.74		-18.25	4.46			3.51502	-24.75		4.51149	-43.75
0.63	3.31	0.9	4.49	1.02		-42.38	2.79		-18.13	4.55			3.5542	-24.625		4.43578	-43.625
0.75	3.23	0.88	4.43	1.02		-42.25	2.85		-18	4.63			3.59354	-24.5		4.35974	-43.5
0.88	3.15	0.87	4.38	1.03		-42.13	2.91		-17.88	4.72			3.63707	-24.375		4.28427	-43.375
1	3.08	0.85	4.32	1.03		-42	2.98		-17.75	4.81			3.68323	-24.25		4.20694	-43.25
1.13	3.01	0.84	4.27	1.03		-41.88	3.04		-17.63	4.9			3.7309	-24.125		4.11893	-43.125
1.25	2.94	0.82	4.22	1.03		-41.75	3.11		-17.5	4.99			3.78063	-24		4.03104	-43
1.38	2.88	0.8	4.16	1.04		-41.63	3.14		-17.38	5.08			3.83255	-23.875		3.9433	-42.875
1.5	2.81	0.78	4.11	1.04		-41.5	3.17		-17.25	5.17			3.88659	-23.75		3.85698	-42.75
1.63	2.75	0.77	4.07	1.05		-41.38	3.14		-17.13	5.26			3.93802	-23.625		3.77191	-42.625
1.75	2.69	0.75	4.02	1.05		-41.25	3.11		-17	5.32			3.99161	-23.5		3.68838	-42.5
1.88	2.64	0.73	3.98	1.06		-41.13	3.08		-16.88	5.37			4.04564	-23.375		3.6073	-42.375
2	2.58	0.71	3.94	1.07		-41	3.05		-16.75	5.42			4.10177	-23.25		3.52693	-42.25
2.13	2.53	0.69	3.9	1.08		-40.88	3.02		-16.63	5.46			4.15351	-23.125		3.44851	-42.125
2.25	2.49	0.67	3.86	1.09		-40.75	3		-16.5	5.49			4.20697	-23		3.37091	-42
2.38	2.44	0.65	3.83	1.1		-40.63	2.98		-16.38	5.52			4.25859	-22.875		3.29642	-41.875
2.5	2.4	0.62	3.8	1.11		-40.5	2.96		-16.25	5.55			4.31203	-22.75		3.22212	-41.75
2.63	2.37	0.6	3.77	1.12		-40.38	2.93		-16.13	5.58			4.36764	-22.625		3.1544	-41.625
2.75	2.33	0.58	3.74	1.13		-40.25	2.9		-16	5.61			4.42549	-22.5		3.08546	-41.5
2.88	2.31	0.56	3.72	1.14		-40.13	2.86		-15.88	5.64			4.48552	-22.375		3.01981	-41.375
3	2.28	0.54	3.7	1.15		-40	2.82		-15.75	5.68			4.54766	-22.25		2.95637	-41.25
3.13	2.26	0.52	3.67	1.16		-39.88	2.78		-15.63	5.72			4.61175	-22.125		2.89534	-41.125
3.25	2.24	0.5	3.65	1.17		-39.75	2.73		-15.5	5.76			4.67786	-22		2.83656	-41
3.38	2.22	0.49	3.63	1.18		-39.63	2.69		-15.38	5.8			4.74613	-21.875		2.78044	-40.875
3.5	2.21	0.47	3.61	1.19		-39.5	2.65		-15.25	5.84			4.81622	-21.75		2.72683	-40.75
3.63	2.21	0.46	3.58	1.2		-39.38	2.61		-15.13	5.89			4.8488	-21.625		2.67536	-40.625
3.75	2.2	0.44	3.56	1.2		-39.25	2.58		-15	5.94			4.88241	-21.5		2.62637	-40.5
3.88	2.2	0.44	3.54	1.2		-39.13	2.55		-14.88	5.98			4.88651	-21.375		2.58137	-40.375
4	2.2	0.43	3.52	1.2		-39	2.53		-14.75	6.03			4.89302	-21.25		2.53946	-40.25
4.13	2.2	0.44	3.5	1.2		-38.88	2.51		-14.63	6.09			4.89466	-21.125		2.50303	-40.125
4.25	2.2	0.45	3.47	1.19		-38.75	2.49		-14.5	6.14			4.90103	-21		2.46969	-40
4.38	2.21	0.46	3.45	1.19		-38.63	2.46		-14.38	6.2			4.91257	-20.875		2.43824	-39.875
4.5	2.22	0.47	3.42	1.18		-38.5	2.44		-14.25	6.25			4.93192	-20.75		2.40997	-39.75
4.63	2.23	0.49	3.4	1.17		-38.38	2.43		-14.13	6.31			4.94525	-20.625		2.38516	-39.625
4.75	2.25	0.5	3.38	1.16		-38.25	2.41		-14	6.37			4.96124	-20.5		2.36392	-39.5
4.88	2.27	0.52	3.37	1.15		-38.13	2.4		-13.88	6.44			4.95948	-20.375		2.34756	-39.375
5	2.29	0.54	3.36	1.14		-38	2.4		-13.75	6.5			4.96019	-20.25		2.33374	-39.25
5.13	2.32	0.56	3.35	1.14		-37.88	2.4		-13.63	6.56			4.93358	-20.125		2.32391	-39.125
5.25	2.35	0.58	3.34	1.13		-37.75	2.4		-13.5	6.63			4.90851	-20		2.31768	-39
5.38	2.38	0.6	3.34	1.12		-37.63	2.41		-13.38	6.7			4.88027	-19.875		2.31483	-38.875
5.5	2.41	0.63	3.33	1.11		-37.5	2.41		-13.25	6.77			4.85424	-19.75		2.31574	-38.75
5.63	2.44	0.66	3.34	1.1		-37.38	2.43		-13.13	6.84			4.83035	-19.625		2.32209	-38.625
5.75	2.48	0.69	3.34	1.09		-37.25	2.44		-13	6.91			4.80875	-19.5		2.32994	-38.5
5.88	2.52	0.71	3.35	1.08		-37.13	2.46		-12.88	6.98			4.78972	-19.375		2.34147	-38.375
6	2.56	0.74	3.36	1.07		-37	2.49		-12.75	7.05			4.77308	-19.25		2.3567	-38.25
6.13	2.6	0.77	3.37	1.06		-36.88	2.51		-12.63	7.13			4.75849	-19.125		2.37733	-38.125
6.25	2.65	0.8	3.38	1.05		-36.75	2.54		-12.5	7.21			4.74604	-19		2.40158	-38
6.38	2.69	0.82	3.4	1.03		-36.63	2.58		-12.38	7.28			4.73653	-18.875		2.42997	-37.875
6.5	2.74	0.85	3.42	1.02		-36.5	2.62		-12.25	7.36			4.72945	-18.75		2.45962	-37.75
6.63	2.8	0.88	3.43	1		-36.38	2.66		-12.13	7.44			4.72507	-18.625		2.4933	-37.625
6.75	2.85	0.9	3.45	0.98		-36.25	2.7		-12	7.52			4.72238	-18.5		2.53031	-37.5
6.88	2.9	0.93	3.47	0.96		-36.13	2.75		-11.88	7.6			4.72189	-18.375		2.56699	-37.375
7	2.95	0.95	3.49	0.94		-36	2.79		-11.75	7.69			4.72318	-18.25		2.60371	-37.25
7.13	2.99	0.95	3.51	0.92		-35.88	2.85		-11.63	7.77			4.72739	-18.125		2.5722	-37.125
7.25	3.01	0.92	3.53	0.9		-35.75	2.9		-11.5	7.85			4.73404	-18		2.54406	-37
7.38	3.03	0.88	3.55	0.88		-35.63	2.95		-11.38	7.94			4.7433	-17.875		2.5073	-36.875
7.5	3.05	0.85	3.57	0.85		-35.5	2.99		-11.25	8.03			4.7543	-17.75		2.47293	-36.75
7.63	3.07	0.81	3.58	0.82		-35.38	2.99		-11.13	8.11			4.76852	-17.625		2.44259	-36.625
7.75	3.1	0.78	3.6	0.79		-35.25	2.98		-11	8.2			4.78512	-17.5		2.41447	-36.5
7.88	3.12	0.75	3.61	0.77		-35.13	2.95		-10.88	8.29			4.80423	-17.375		2.39136	-36.375
8	3.15	0.71	3.63	0.74		-35	2.92		-10.75	8.37			4.82562	-17.25		2.37159	-36.25
8.13	3.16	0.67	3.64	0.71		-34.88	2.89		-10.63	8.47			4.84875	-17.125		2.35493	-36.125
8.25	3.18	0.63	3.65	0.68		-34.75	2.87		-10.5	8.56			4.87411	-17		2.34149	-36
8.38	3.2	0.59	3.67	0.66		-34.63	2.85		-10.38	8.65			4.90243	-16.875		2.33245	-35.875
8.5	3.22	0.55	3.67	0.63		-34.5	2.83		-10.25	8.74			4.93299	-16.75		2.32715	-35.75
8.63	3.24	0.51	3.66	0.6		-34.38	2.82		-10.13	8.83			4.96584	-16.625		2.32473	-35.625
8.75	3.25	0.48	3.64	0.56		-34.25	2.81		-10	8.93			5.00038	-16.5		2.32609	-35.5
8.88	3.26	0.44	3.63	0.53		-34.13	2.8		-9.88	9.02			5.0367	-16.375		2.33382	-35.375
9	3.27	0.42	3.62	0.5		-34	2.8		-9.75	9.12			5.07466	-16.25		2.34333	-35.25
9.13	3.28	0.39	3.61	0.47		-33.88	2.8		-9.63	9.21			5.1158	-16.125		2.35734	-35.125
9.25	3.3	0.37	3.6	0.44		-33.75	2.8		-9.5	9.31			5.15898	-16		2.37449	-35
9.38	3.3	0.35	3.59	0.42		-33.63	2.81		-9.38	9.41			5.20419	-15.875		2.39401	-34.875
9.5	3.31	0.32	3.59	0.39		-33.5	2.82		-9.25	9.5			5.25135	-15.75		2.41712	-34.75
9.63	3.31	0.29	3.59	0.37		-33.38	2.84		-9.13	9.6			5.30029	-15.625		2.44525	-34.625
9.75	3.31	0.27	3.59	0.35		-33.25	2.85		-9	9.7			5.3511	-15.5		2.47684	-34.5
9.88	3.31	0.24	3.6	0.34		-33.13	2.87		-8.88	9.67			5.40393	-15.375		2.51248	-34.375
10	3.32	0.22	3.6	0.33		-33	2.9		-8.75	9.62			5.45855	-15.25		2.55009	-34.25
10.13	3.32	0.2	3.61	0.32		-32.88	2.92		-8.63	9.55			5.51546	-15.125		2.59142	-34.125
10.25	3.33	0.18	3.62	0.31		-32.75	2.95		-8.5	9.49			5.57408	-15		2.6358	-34
10.38	3.34	0.17	3.63	0.31		-32.63	2.99		-8.38	9.43			5.63289	-14.875		2.68249	-33.875
10.5	3.36	0.15	3.64	0.31		-32.5	3.02		-8.25	9.37			5.6927	-14.75		2.73207	-33.75
10.63	3.37	0.15	3.65	0.3		-32.38	3.06		-8.13	9.31			5.75704	-14.625		2.78645	-33.625
10.75	3.39	0.15	3.66	0.3		-32.25	3.1		-8	9.26			5.8226	-14.5		2.84243	-33.5
10.88	3.4	0.16	3.68	0.3		-32.13	3.15		-7.88	9.2			5.88866	-14.375		2.90108	-33.375
11	3.41	0.16	3.69	0.3		-32	3.2		-7.75	9.15			5.95571	-14.25		2.96172	-33.25
11.13	3.43	0.16	3.71	0.31		-31.88	3.25		-7.63	9.09			6.02531	-14.125		3.02549	-33.125
11.25	3.44	0.17	3.74	0.31		-31.75	3.3		-7.5	9.04			6.09524	-14		3.09137	-33
11.38	3.46	0.18	3.76	0.31		-31.63	3.35		-7.38	8.99			6.16746	-13.875		3.15936	-32.875
11.5	3.49	0.2	3.78	0.32		-31.5	3.3		-7.25	8.94			6.23979	-13.75		3.22954	-32.75
11.63	3.51	0.21	3.81	0.32		-31.38	3.23		-7.13	8.89			6.31445	-13.625		3.30158	-32.625
11.75	3.54	0.23	3.84	0.33		-31.25	3.17		-7	8.84			6.38983	-13.5		3.37563	-32.5
11.88	3.57	0.24	3.88	0.33		-31.13	3.11		-6.88	8.77			6.4668	-13.375		3.45241	-32.375
12	3.6	0.26	3.91	0.34		-31	3.06		-6.75	8.69			6.54448	-13.25		3.5301	-32.25
12.13	3.64	0.28	3.95	0.34		-30.88	3.01		-6.63	8.59			6.61659	-13.125		3.61014	-32.125
12.25	3.68	0.3	3.99	0.35		-30.75	2.96		-6.5	8.5			6.68965	-13		3.69139	-32
12.38	3.72	0.32	4.03	0.35		-30.63	2.91		-6.38	8.41			6.75582	-12.875		3.77592	-31.875
12.5	3.76	0.33	4.08	0.36		-30.5	2.86		-6.25	8.32			6.82386	-12.75		3.85779	-31.75
12.63	3.79	0.35	4.12	0.35		-30.38	2.82		-6.13	8.23			6.89573	-12.625		3.93982	-31.625
12.75	3.83	0.37	4.15	0.34		-30.25	2.78		-6	8.14			6.96917	-12.5		3.93584	-31.5
12.88	3.86	0.38	4.18	0.32		-30.13	2.74		-5.88	8.05			7.04297	-12.375		3.88407	-31.375
13	3.9	0.4	4.2	0.31		-30	2.71		-5.75	7.97			7.11842	-12.25		3.83245	-31.25
13.13	3.94	0.42	4.21	0.3		-29.88	2.68		-5.63	7.88			7.19619	-12.125		3.78307	-31.125
13.25	3.98	0.44	4.21	0.3		-29.75	2.66		-5.5	7.79			7.27541	-12		3.73605	-31
13.38	4.02	0.46	4.21	0.3		-29.63	2.63		-5.38	7.71			7.35518	-11.875		3.6935	-30.875
13.5	4.06	0.48	4.2	0.31		-29.5	2.61		-5.25	7.63			7.43644	-11.75		3.65063	-30.75
13.63	4.09	0.49	4.17	0.32		-29.38	2.59		-5.13	7.55			7.51965	-11.625		3.61211	-30.625
13.75	4.12	0.5	4.14	0.33		-29.25	2.58		-5	7.46			7.60353	-11.5		3.57562	-30.5
13.88	4.15	0.51	4.11	0.34		-29.13	2.57		-4.88	7.38			7.69021	-11.375		3.54263	-30.375
14	4.17	0.52	4.08	0.36		-29	2.57		-4.75	7.3			7.77715	-11.25		3.5115	-30.25
14.13	4.19	0.52	4.06	0.37		-28.88	2.57		-4.63	7.23			7.86601	-11.125		3.48413	-30.125
14.25	4.2	0.53	4.03	0.38		-28.75	2.57		-4.5	7.15			7.95585	-11		3.45896	-30
14.38	4.19	0.53	4	0.37		-28.63	2.57		-4.38	7.07			8.04303	-10.875		3.43607	-29.875
14.5	4.19	0.54	3.97	0.37		-28.5	2.58		-4.25	7			8.13163	-10.75		3.41571	-29.75
14.63	4.19	0.54	3.95	0.37		-28.38	2.59		-4.13	6.92			8.21546	-10.625		3.39869	-29.625
14.75	4.19	0.56	3.93	0.37		-28.25	2.61		-4	6.85			8.30269	-10.5		3.38461	-29.5
14.88	4.19	0.57	3.91	0.37		-28.13	2.63		-3.88	6.78			8.39354	-10.375		3.37316	-29.375
15	4.18	0.58	3.89	0.37		-28	2.65		-3.75	6.71			8.48714	-10.25		3.36469	-29.25
15.13	4.16	0.59	3.87	0.36		-27.88	2.67		-3.63	6.64			8.49782	-10.125		3.36094	-29.125
15.25	4.15	0.6	3.85	0.35		-27.75	2.7		-3.5	6.57			8.49843	-10		3.35964	-29
15.38	4.12	0.59	3.83	0.33		-27.63	2.74		-3.38	6.5			8.4349	-9.875		3.36189	-28.875
15.5	4.09	0.59	3.81	0.32		-27.5	2.77		-3.25	6.44			8.37268	-9.75		3.36663	-28.75
15.63	4.06	0.57	3.79	0.3		-27.38	2.81		-3.13	6.38			8.29931	-9.625		3.37412	-28.625
15.75	4.03	0.56	3.77	0.29		-27.25	2.85		-3	6.31			8.22698	-9.5		3.3846	-28.5
15.88	4	0.54	3.72	0.25		-27.13	2.9		-2.88	6.25			8.14472	-9.375		3.39744	-28.375
16	3.97	0.52	3.66	0.22		-27	2.94		-2.75	6.2			8.06251	-9.25		3.41302	-28.25
16.13	3.93	0.49	3.6	0.19		-26.88	2.99		-2.63	6.14			7.98328	-9.125		3.43319	-28.125
16.25	3.9	0.47	3.53	0.15		-26.75	3.05		-2.5	6.08			7.90513	-9		3.45469	-28
16.38	3.87	0.44	3.45	0.12		-26.63	3.1		-2.38	6.03			7.82745	-8.875		3.47927	-27.875
16.5	3.84	0.42	3.38	0.1		-26.5	3.16		-2.25	5.98			7.75036	-8.75		3.50575	-27.75
16.63	3.81	0.39	3.3	0.09		-26.38	3.22		-2.13	5.93			7.67549	-8.625		3.53763	-27.625
16.75	3.78	0.37	3.21	0.08		-26.25	3.28		-2	5.88			7.60007	-8.5		3.57022	-27.5
16.88	3.73	0.34	3.12	0.08		-26.13	3.28		-1.88	5.83			7.52745	-8.375		3.60666	-27.375
17	3.69	0.31	3.04	0.09		-26	3.24		-1.75	5.78			7.45461	-8.25		3.64458	-27.25
17.13	3.64	0.29	2.95	0.1		-25.88	3.18		-1.63	5.74			7.38451	-8.125		3.68644	-27.125
17.25	3.6	0.27	2.87	0.1		-25.75	3.11		-1.5	5.7			7.31456	-8		3.72944	-27
17.38	3.56	0.25	2.78	0.11		-25.63	3.05		-1.38	5.66			7.24757	-7.875		3.77538	-26.875
17.5	3.51	0.24	2.7	0.11		-25.5	3		-1.25	5.62			7.18142	-7.75		3.82373	-26.75
17.63	3.45	0.23	2.61	0.12		-25.38	2.94		-1.13	5.58			7.11622	-7.625		3.86783	-26.625
17.75	3.4	0.23	2.53	0.12		-25.25	2.89		-1	5.55			7.05244	-7.5		3.84902	-26.5
17.88	3.34	0.23	2.46	0.13		-25.13	2.84		-0.88	5.52			6.98896	-7.375		3.81546	-26.375
18	3.28	0.22	2.38	0.14		-25	2.79		-0.75	5.49			6.92693	-7.25		3.78389	-26.25
18.13	3.22	0.22	2.31	0.15		-24.88	2.75		-0.63	5.46			6.86919	-7.125		3.75457	-26.125
18.25	3.15	0.21	2.24	0.15		-24.75	2.71		-0.5	5.43			6.81127	-7		3.72791	-26
18.38	3.09	0.21	2.17	0.16		-24.63	2.67		-0.38	5.41			6.75552	-6.875		3.70696	-25.875
18.5	3.03	0.2	2.1	0.17		-24.5	2.63		-0.25	5.39			6.70115	-6.75		3.68519	-25.75
18.63	2.97	0.2	2.04	0.18		-24.38	2.59		-0.13	5.37			6.64732	-6.625		3.66867	-25.625
18.75	2.91	0.2	1.98	0.2		-24.25	2.56		0	5.34			6.59493	-6.5		3.65374	-25.5
18.88	2.86	0.2	1.92	0.21		-24.13	2.52		0.13	5.27			6.54685	-6.375		3.64164	-25.375
19	2.81	0.19	1.87	0.22		-24	2.5		0.25	5.2			6.49785	-6.25		3.63115	-25.25
19.13	2.76	0.19	1.82	0.23		-23.88	2.47		0.38	5.14			6.45186	-6.125		3.62614	-25.125
19.25	2.72	0.19	1.77	0.24		-23.75	2.45		0.5	5.08			6.40766	-6		3.62249	-25
19.38	2.68	0.2	1.73	0.25		-23.63	2.44		0.63	5.02			6.36484	-5.875		3.62244	-24.875
19.5	2.64	0.2	1.69	0.27		-23.5	2.43		0.75	4.94			6.32387	-5.75		3.62502	-24.75
19.63	2.61	0.2	1.65	0.28		-23.38	2.42		0.88	4.87			6.28568	-5.625		3.62997	-24.625
19.75	2.57	0.21	1.62	0.29		-23.25	2.42		1	4.8			6.24941	-5.5		3.63665	-24.5
19.88	2.54	0.21	1.6	0.3		-23.13	2.42		1.13	4.74			6.21425	-5.375		3.64817	-24.375
20	2.52	0.22	1.57	0.31		-23	2.43		1.25	4.67			6.18104	-5.25		3.66252	-24.25
20.13	2.5	0.23	1.56	0.33		-22.88	2.45		1.38	4.61			6.15012	-5.125		3.67925	-24.125
20.25	2.48	0.24	1.54	0.34		-22.75	2.46		1.5	4.54			6.12091	-5		3.69876	-24
20.38	2.46	0.25	1.53	0.35		-22.63	2.48		1.63	4.48			6.09428	-4.875		3.71442	-23.875
20.5	2.45	0.26	1.53	0.36		-22.5	2.51		1.75	4.42			6.06889	-4.75		3.73197	-23.75
20.63	2.44	0.27	1.53	0.37		-22.38	2.54		1.88	4.37			6.04454	-4.625		3.72458	-23.625
20.75	2.44	0.28	1.54	0.38		-22.25	2.57		2	4.31			6.02154	-4.5		3.71737	-23.5
20.88	2.44	0.29	1.55	0.39		-22.13	2.61		2.13	4.26			5.99563	-4.375		3.71439	-23.375
21	2.44	0.3	1.56	0.4		-22	2.65		2.25	4.21			5.97125	-4.25		3.71299	-23.25
21.13	2.45	0.31	1.58	0.4		-21.88	2.7		2.38	4.16			5.94536	-4.125		3.71403	-23.125
21.25	2.46	0.32	1.6	0.41		-21.75	2.75		2.5	4.11			5.92168	-4		3.7179	-23
21.38	2.47	0.33	1.63	0.42		-21.63	2.8		2.63	4.07			5.89975	-3.875		3.7265	-22.875
21.5	2.49	0.34	1.66	0.42		-21.5	2.86		2.75	4.03			5.87824	-3.75		3.73671	-22.75
21.63	2.51	0.35	1.69	0.42		-21.38	2.91		2.88	3.99			5.82724	-3.625		3.75065	-22.625
21.75	2.53	0.36	1.73	0.42		-21.25	2.97		3	3.95			5.77801	-3.5		3.76544	-22.5
21.88	2.56	0.37	1.77	0.42		-21.13	3.02		3.13	3.92			5.72741	-3.375		3.78422	-22.375
22	2.59	0.38	1.81	0.42		-21	3.08		3.25	3.88			5.67859	-3.25		3.80572	-22.25
22.13	2.63	0.39	1.86	0.42		-20.88	3.14		3.38	3.81			5.63115	-3.125		3.82952	-22.125
22.25	2.66	0.4	1.91	0.42		-20.75	3.2		3.5	3.74			5.58571	-3		3.85597	-22
22.38	2.7	0.41	1.97	0.42		-20.63	3.27		3.63	3.67			5.54312	-2.875		3.88516	-21.875
22.5	2.75	0.42	2.03	0.42		-20.5	3.33		3.75	3.6			5.5026	-2.75		3.91649	-21.75
22.63	2.79	0.43	2.09	0.42		-20.38	3.41		3.88	3.53			5.46472	-2.625		3.95068	-21.625
22.75	2.84	0.44	2.15	0.42		-20.25	3.48		4	3.46			5.42779	-2.5		3.98726	-21.5
22.88	2.89	0.44	2.22	0.42		-20.13	3.55		4.13	3.4			5.3945	-2.375		4.02635	-21.375
23	2.95	0.45	2.29	0.43		-20	3.63		4.25	3.33			5.36222	-2.25		4.06728	-21.25
23.13	3	0.45	2.36	0.43		-19.88	3.71		4.38	3.27			5.33191	-2.125		4.11155	-21.125
23.25	3.06	0.45	2.44	0.43		-19.75	3.78		4.5	3.22			5.30332	-2		4.1581	-21
23.38	3.12	0.45	2.51	0.42		-19.63	3.87		4.63	3.16			5.27923	-1.875		4.20639	-20.875
23.5	3.18	0.46	2.58	0.39		-19.5	3.95		4.75	3.11			5.25609	-1.75		4.25586	-20.75
23.63	3.23	0.46	2.65	0.37		-19.38	4.03		4.88	3.06			5.23649	-1.625		4.3091	-20.625
23.75	3.29	0.46	2.72	0.34		-19.25	4.12		5	3.01			5.21787	-1.5		4.36424	-20.5
23.88	3.36	0.46	2.79	0.32		-19.13	4.2		5.13	2.97			5.20168	-1.375		4.42157	-20.375
24	3.42	0.46	2.83	0.29		-19	4.29		5.25	2.93			5.1879	-1.25		4.48071	-20.25
24.13	3.48	0.46	2.85	0.26		-18.88	4.38		5.38	2.89			5.178	-1.125		4.54141	-20.125
24.25	3.55	0.46	2.87	0.23		-18.75	4.47		5.5	2.86			5.16989	-1		4.60329	-20
24.38	3.61	0.45	2.87	0.22		-18.63	4.56		5.63	2.83			5.14638	-0.875		4.66783	-19.875
24.5	3.67	0.43	2.85	0.22		-18.5	4.66		5.75	2.8			5.12416	-0.75		4.73159	-19.75
24.63	3.73	0.42	2.83	0.23		-18.38	4.75		5.88	2.78			5.08997	-0.625		4.80088	-19.625
24.75	3.79	0.4	2.81	0.24		-18.25	4.85		6	2.76			5.05824	-0.5		4.87179	-19.5
24.88	3.85	0.39	2.78	0.25		-18.13	4.94		6.13	2.74			4.99271	-0.375		4.94277	-19.375
25	3.92	0.38	2.76	0.26		-18	5.04		6.25	2.73			4.92886	-0.25		5.01529	-19.25
25.13	3.97	0.36	2.74	0.28		-17.88	5.14		6.38	2.72			4.86316	-0.125		5.08967	-19.125
25.25	4.03	0.35	2.73	0.3		-17.75	5.23		6.5	2.71			4.79897	0		5.16532	-19
25.38	4.08	0.34	2.71	0.32		-17.63	5.33		6.63	2.71			4.73846	0.125		5.24251	-18.875
25.5	4.13	0.33	2.7	0.34		-17.5	5.43		6.75	2.71			4.67921	0.25		5.32015	-18.75
25.63	4.17	0.31	2.69	0.36		-17.38	5.54		6.88	2.71			4.61497	0.375		5.40044	-18.625
25.75	4.2	0.3	2.68	0.38		-17.25	5.64		7	2.72			4.55003	0.5		5.48126	-18.5
25.88	4.22	0.3	2.67	0.4		-17.13	5.74		7.13	2.73			4.48387	0.625		5.56364	-18.375
26	4.25	0.3	2.67	0.42		-17	5.84		7.25	2.74			4.41968	0.75		5.64721	-18.25
26.13	4.28	0.3	2.67	0.43		-16.88	5.95		7.38	2.76			4.35744	0.875		5.73084	-18.125
26.25	4.3	0.31	2.67	0.43		-16.75	6.05		7.5	2.78			4.2962	1		5.81561	-18
26.38	4.31	0.31	2.66	0.41		-16.63	6.16		7.63	2.81			4.23796	1.125		5.83709	-17.875
26.5	4.33	0.31	2.66	0.39		-16.5	6.26		7.75	2.84			4.18064	1.25		5.79462	-17.75
26.63	4.34	0.31	2.66	0.37		-16.38	6.33		7.88	2.87			4.12689	1.375		5.73294	-17.625
26.75	4.35	0.31	2.67	0.35		-16.25	6.38		8	2.9			4.07526	1.5		5.67185	-17.5
26.88	4.36	0.32	2.68	0.33		-16.13	6.43		8.13	2.94			4.02556	1.625		5.61336	-17.375
27	4.38	0.32	2.69	0.31		-16	6.48		8.25	2.98			3.97826	1.75		5.55656	-17.25
27.13	4.4	0.33	2.71	0.3		-15.88	6.53		8.38	3.03			3.93355	1.875		5.50192	-17.125
27.25	4.41	0.33	2.73	0.28		-15.75	6.58		8.5	3.07			3.89135	2		5.44905	-17
27.38	4.43	0.33	2.75	0.26		-15.63	6.64		8.63	3.12			3.85149	2.125		5.39757	-16.875
27.5	4.45	0.33	2.78	0.25		-15.5	6.69		8.75	3.18			3.81423	2.25		5.34792	-16.75
27.63	4.46	0.33	2.8	0.24		-15.38	6.75		8.88	3.23			3.77882	2.375		5.2999	-16.625
27.75	4.48	0.34	2.82	0.23		-15.25	6.81		9	3.29			3.74608	2.5		5.25379	-16.5
27.88	4.48	0.33	2.83	0.21		-15.13	6.87		9.13	3.35			3.71692	2.625		5.21067	-16.375
28	4.48	0.32	2.83	0.21		-15	6.93		9.25	3.41			3.69009	2.75		5.16868	-16.25
28.13	4.48	0.31	2.83	0.22		-14.88	7		9.38	3.48			3.66395	2.875		5.12865	-16.125
28.25	4.48	0.31	2.82	0.24		-14.75	7.06		9.5	3.55			3.6407	3		5.08979	-16
28.38	4.47	0.31	2.8	0.27		-14.63	7.13		9.63	3.5			3.59379	3.125		5.05456	-15.875
28.5	4.47	0.31	2.76	0.29		-14.5	7.19		9.75	3.45			3.55053	3.25		5.02147	-15.75
28.63	4.45	0.32	2.72	0.31		-14.38	7.26		9.88	3.38			3.48353	3.375		4.9899	-15.625
28.75	4.43	0.34	2.68	0.33		-14.25	7.33		10	3.31			3.41838	3.5		4.96023	-15.5
28.88	4.4	0.35	2.63	0.35		-14.13	7.4		10.13	3.25			3.33557	3.625		4.93263	-15.375
29	4.38	0.36	2.59	0.37		-14	7.47		10.25	3.19			3.25473	3.75		4.90697	-15.25
29.13	4.35	0.38	2.55	0.39		-13.88	7.55		10.38	3.13			3.17602	3.875		4.88544	-15.125
29.25	4.33	0.39	2.5	0.41		-13.75	7.62		10.5	3.08			3.09893	4		4.86617	-15
29.38	4.29	0.39	2.45	0.42		-13.63	7.69		10.63	3.02			3.02677	4.125		4.84813	-14.875
29.5	4.26	0.4	2.41	0.43		-13.5	7.77		10.75	2.97			2.95648	4.25		4.83239	-14.75
29.63	4.23	0.4	2.36	0.43		-13.38	7.84		10.88	2.93			2.88775	4.375		4.81924	-14.625
29.75	4.2	0.4	2.32	0.43		-13.25	7.92		11	2.88			2.82153	4.5		4.80845	-14.5
29.88	4.17	0.4	2.27	0.42		-13.13	7.99		11.13	2.84			2.76085	4.625		4.79973	-14.375
30	4.14	0.41	2.23	0.42		-13	8.06		11.25	2.81			2.70306	4.75		4.7934	-14.25
30.13	4.12	0.41	2.2	0.41		-12.88	8.14		11.38	2.77			2.64875	4.875		4.78954	-14.125
30.25	4.1	0.41	2.17	0.41		-12.75	8.21		11.5	2.74			2.59776	5		4.78774	-14
30.38	4.08	0.41	2.14	0.41		-12.63	8.29		11.63	2.71			2.54971	5.125		4.78973	-13.875
30.5	4.07	0.41	2.11	0.41		-12.5	8.36		11.75	2.69			2.5054	5.25		4.79412	-13.75
30.63	4.05	0.42	2.09	0.41		-12.38	8.44		11.88	2.67			2.46442	5.375		4.80021	-13.625
30.75	4.04	0.42	2.07	0.4		-12.25	8.52		12	2.65			2.42596	5.5		4.80841	-13.5
30.88	4.04	0.42	2.06	0.4		-12.13	8.6		12.13	2.64			2.39484	5.625		4.81911	-13.375
31	4.03	0.42	2.05	0.4		-12	8.68		12.25	2.62			2.36678	5.75		4.83173	-13.25
31.13	4.03	0.42	2.04	0.4		-11.88	8.77		12.38	2.62			2.32823	5.875		4.84698	-13.125
31.25	4.03	0.42	2.04	0.39		-11.75	8.85		12.5	2.62			2.29136	6		4.86412	-13
31.38	4.03	0.42	2.04	0.39		-11.63	8.93		12.63	2.62			2.25933	6.125		4.885	-12.875
31.5	4.04	0.42	2.04	0.38		-11.5	9.02		12.75	2.62			2.229	6.25		4.90733	-12.75
31.63	4.05	0.43	2.05	0.38		-11.38	9.1		12.88	2.63			2.20658	6.375		4.93144	-12.625
31.75	4.06	0.43	2.06	0.38		-11.25	9.19		13	2.64			2.18597	6.5		4.95714	-12.5
31.88	4.07	0.43	2.08	0.38		-11.13	9.27		13.13	2.66			2.16945	6.625		4.98776	-12.375
32	4.09	0.43	2.1	0.37		-11	9.36		13.25	2.67			2.15706	6.75		5.0192	-12.25
32.13	4.11	0.43	2.12	0.38		-10.88	9.45		13.38	2.7			2.14793	6.875		5.05204	-12.125
32.25	4.13	0.43	2.15	0.38		-10.75	9.54		13.5	2.72			2.14296	7		5.08702	-12
32.38	4.15	0.43	2.18	0.38		-10.63	9.62		13.63	2.75			2.14305	7.125		5.1256	-11.875
32.5	4.18	0.43	2.21	0.38		-10.5	9.7		13.75	2.78			2.14733	7.25		5.16571	-11.75
32.63	4.21	0.43	2.25	0.39		-10.38	9.78		13.88	2.82			2.15007	7.375		5.20704	-11.625
32.75	4.24	0.43	2.29	0.39		-10.25	9.84		14	2.86			2.15696	7.5		5.24984	-11.5
32.88	4.28	0.43	2.33	0.4		-10.13	9.87		14.13	2.9			2.16776	7.625		5.29553	-11.375
33	4.31	0.43	2.38	0.4		-10	9.9		14.25	2.95			2.18237	7.75		5.34314	-11.25
33.13	4.35	0.43	2.42	0.4		-9.88	9.85		14.38	3			2.2015	7.875		5.3931	-11.125
33.25	4.39	0.43	2.47	0.4		-9.75	9.75		14.5	3.05			2.22434	8		5.44378	-11
33.38	4.43	0.43	2.53	0.41		-9.63	9.66		14.63	3.1			2.25154	8.125		5.49827	-10.875
33.5	4.47	0.42	2.58	0.41		-9.5	9.56		14.75	3.16			2.28248	8.25		5.5534	-10.75
33.63	4.51	0.4	2.64	0.41		-9.38	9.46		14.88	3.22			2.31724	8.375		5.61054	-10.625
33.75	4.55	0.4	2.68	0.42		-9.25	9.37		15	3.28			2.35418	8.5		5.66804	-10.5
33.88	4.59	0.39	2.72	0.44		-9.13	9.27		15.13	3.34			2.39709	8.625		5.7292	-10.375
34	4.64	0.38	2.75	0.48		-9	9.18		15.25	3.41			2.44234	8.75		5.78984	-10.25
34.13	4.69	0.38	2.77	0.52		-8.88	9.09		15.38	3.47			2.49082	8.875		5.85313	-10.125
34.25	4.73	0.38	2.8	0.57		-8.75	8.99		15.5	3.54			2.54209	9		5.91701	-10
34.38	4.78	0.37	2.82	0.63		-8.63	8.9		15.63	3.62			2.59753	9.125		5.98311	-9.875
34.5	4.83	0.37	2.83	0.67		-8.5	8.81		15.75	3.69			2.65594	9.25		6.04909	-9.75
34.63	4.87	0.36	2.84	0.71		-8.38	8.72		15.88	3.69			2.70065	9.375		6.12002	-9.625
34.75	4.92	0.35	2.84	0.75		-8.25	8.63		16	3.68			2.74728	9.5		6.19168	-9.5
34.88	4.96	0.35	2.85	0.8		-8.13	8.54		16.13	3.67			2.72501	9.625		6.26244	-9.375
35	5	0.35	2.85	0.85		-8	8.45		16.25	3.65			2.70633	9.75		6.33393	-9.25
35.13	5.03	0.35	2.85	0.91		-7.88	8.36		16.38	3.64			2.6801	9.875		6.40975	-9.125
35.25	5.05	0.35	2.85	0.96		-7.75	8.28		16.5	3.64			2.65748	10		6.48633	-9
35.38	5.03	0.35	2.86	1.02		-7.63	8.19		16.63	3.63			2.63861	10.125		6.56314	-8.875
35.5	5.01	0.35	2.87	1.08		-7.5	8.1		16.75	3.63			2.62294	10.25		6.64061	-8.75
35.63	4.98	0.36	2.88	1.14		-7.38	8.02		16.88	3.63			2.61054	10.375		6.72001	-8.625
35.75	4.95	0.38	2.9	1.19		-7.25	7.94		17	3.64			2.6017	10.5		6.79853	-8.5
35.88	4.92	0.4	2.91	1.24		-7.13	7.85		17.13	3.65			2.59951	10.625		6.88019	-8.375
36	4.9	0.43	2.92	1.29		-7	7.77		17.25	3.66			2.59959	10.75		6.9629	-8.25
36.13	4.87	0.46	2.92	1.32		-6.88	7.69		17.38	3.67			2.60338	10.875		7.04644	-8.125
36.25	4.84	0.49	2.93	1.36		-6.75	7.61		17.5	3.69			2.61092	11		7.12911	-8
36.38	4.81	0.52	2.95	1.4		-6.63	7.53		17.63	3.7			2.62329	11.125		7.21534	-7.875
36.5	4.77	0.54	2.96	1.44		-6.5	7.45		17.75	3.73			2.63941	11.25		7.30154	-7.75
36.63	4.74	0.56	2.98	1.47		-6.38	7.38		17.88	3.69			2.65712	11.375		7.38849	-7.625
36.75	4.71	0.58	2.99	1.5		-6.25	7.3		18	3.61			2.67857	11.5		7.47632	-7.5
36.88	4.67	0.6	3.01	1.53		-6.13	7.23		18.13	3.51			2.7057	11.625		7.56496	-7.375
37	4.64	0.61	3.03	1.55		-6	7.16		18.25	3.43			2.73527	11.75		7.65414	-7.25
37.13	4.61	0.62	3.05	1.58		-5.88	7.08		18.38	3.34			2.76624	11.875		7.73313	-7.125
37.25	4.58	0.62	3.08	1.61		-5.75	7.01		18.5	3.25			2.79872	12		7.721	-7
37.38	4.55	0.62	3.11	1.63		-5.63	6.94		18.63	3.17			2.82387	12.125		7.6993	-6.875
37.5	4.53	0.62	3.13	1.64		-5.5	6.87		18.75	3.08			2.85242	12.25		7.67919	-6.75
37.63	4.5	0.62	3.15	1.65		-5.38	6.81		18.88	3			2.88385	12.375		7.6591	-6.625
37.75	4.48	0.62	3.18	1.67		-5.25	6.74		19	2.93			2.91853	12.5		7.63914	-6.5
37.88	4.46	0.63	3.21	1.67		-5.13	6.68		19.13	2.85			2.9424	12.625		7.62447	-6.375
38	4.44	0.63	3.23	1.67		-5	6.62		19.25	2.78			2.96665	12.75		7.61143	-6.25
38.13	4.43	0.63	3.26	1.67		-4.88	6.55		19.38	2.7			2.97625	12.875		7.59781	-6.125
38.25	4.42	0.63	3.29	1.67		-4.75	6.49		19.5	2.63			2.98884	13		7.58584	-6
38.38	4.41	0.63	3.32	1.67		-4.63	6.43		19.63	2.57			3.00404	13.125		7.57743	-5.875
38.5	4.4	0.63	3.35	1.65		-4.5	6.38		19.75	2.5			3.0225	13.25		7.57013	-5.75
38.63	4.4	0.63	3.38	1.64		-4.38	6.32		19.88	2.44			3.04521	13.375		7.5635	-5.625
38.75	4.4	0.63	3.41	1.62		-4.25	6.27		20	2.38			3.07112	13.5		7.55835	-5.5
38.88	4.4	0.63	3.45	1.6		-4.13	6.22		20.13	2.32			3.10059	13.625		7.55636	-5.375
39	4.4	0.63	3.48	1.58		-4	6.17		20.25	2.27			3.13313	13.75		7.55583	-5.25
39.13	4.41	0.63	3.52	1.56		-3.88	6.12		20.38	2.22			3.16816	13.875		7.55654	-5.125
39.25	4.42	0.63	3.55	1.53		-3.75	6.07		20.5	2.17			3.20608	14		7.55843	-5
39.38	4.43	0.62	3.59	1.5		-3.63	6.02		20.63	2.13			3.24702	14.125		7.56247	-4.875
39.5	4.44	0.62	3.62	1.47		-3.5	5.98		20.75	2.09			3.28691	14.25		7.5677	-4.75
39.63	4.45	0.61	3.67	1.44		-3.38	5.94		20.88	2.05			3.33473	14.375		7.57463	-4.625
39.75	4.47	0.61	3.71	1.41		-3.25	5.9		21	2.01			3.3852	14.5		7.58322	-4.5
39.88	4.49	0.6	3.75	1.39		-3.13	5.86		21.13	1.99			3.43791	14.625		7.59388	-4.375
40	4.51	0.59	3.8	1.36		-3	5.82		21.25	1.96			3.49207	14.75		7.60552	-4.25
40.13	4.53	0.59	3.85	1.33		-2.88	5.79		21.38	1.94			3.54876	14.875		7.61934	-4.125
40.25	4.56	0.58	3.9	1.3		-2.75	5.76		21.5	1.92			3.60754	15		7.63479	-4
40.38	4.59	0.58	3.95	1.28		-2.63	5.73		21.63	1.91			3.66892	15.125		7.65224	-3.875
40.5	4.62	0.57	4.01	1.25		-2.5	5.7		21.75	1.9			3.73209	15.25		7.67056	-3.75
40.63	4.65	0.57	4.06	1.22		-2.38	5.67		21.88	1.9			3.79721	15.375		7.69083	-3.625
40.75	4.69	0.56	4.12	1.2		-2.25	5.65		22	1.9			3.86333	15.5		7.71156	-3.5
40.88	4.73	0.56	4.17	1.17		-2.13	5.63		22.13	1.9			3.93435	15.625		7.73554	-3.375
41	4.77	0.55	4.23	1.15		-2	5.61		22.25	1.91			4.00606	15.75		7.75951	-3.25
41.13	4.81	0.55	4.29	1.13		-1.88	5.59		22.38	1.92			4.07868	15.875		7.78685	-3.125
41.25	4.85	0.55	4.35	1.1		-1.75	5.57		22.5	1.93			4.15313	16		7.81179	-3
41.38	4.9	0.54	4.42	1.08		-1.63	5.56		22.63	1.95			4.23114	16.125		7.73723	-2.875
41.5	4.95	0.54	4.48	1.06		-1.5	5.55		22.75	1.98			4.30934	16.25		7.6638	-2.75
41.63	5	0.54	4.55	1.04		-1.38	5.54		22.88	2.01			4.39028	16.375		7.5831	-2.625
41.75	5.05	0.53	4.62	1.02		-1.25	5.53		23	2.04			4.47273	16.5		7.50334	-2.5
41.88	5.1	0.53	4.69	1		-1.13	5.53		23.13	2.07			4.5235	16.625		7.4237	-2.375
42	5.16	0.53	4.76	0.98		-1	5.53		23.25	2.11			4.57609	16.75		7.34505	-2.25
42.13	5.22	0.52	4.83	0.96		-0.88	5.52		23.38	2.15			4.62116	16.875		7.26877	-2.125
42.25	5.27	0.52	4.91	0.94		-0.75	5.53		23.5	2.2			4.66313	17		7.19328	-2
42.38	5.34	0.52	4.98	0.92		-0.63	5.53		23.63	2.25			4.6619	17.125		7.11833	-1.875
42.5	5.4	0.52	5.06	0.91		-0.5	5.53		23.75	2.3			4.66268	17.25		7.04421	-1.75
42.63	5.46	0.52	5.13	0.89		-0.38	5.5		23.88	2.36			4.65552	17.375		6.97187	-1.625
42.75	5.53	0.52	5.21	0.88		-0.25	5.47		24	2.42			4.65299	17.5		6.90003	-1.5
42.88	5.6	0.51	5.29	0.86		-0.13	5.44		24.13	2.48			4.64692	17.625		6.83042	-1.375
43	5.67	0.51	5.37	0.85		0	5.41		24.25	2.54			4.64241	17.75		6.76193	-1.25
43.13	5.74	0.51	5.45	0.84		0.13	5.38		24.38	2.61			4.60941	17.875		6.69475	-1.125
43.25	5.81	0.51	5.53	0.83		0.25	5.35		24.5	2.68			4.57926	18		6.62875	-1
43.38	5.88	0.51	5.61	0.82		0.38	5.33		24.63	2.75			4.5225	18.125		6.56398	-0.875
43.5	5.96	0.51	5.7	0.81		0.5	5.31		24.75	2.82			4.46715	18.25		6.50032	-0.75
43.63	6.03	0.51	5.78	0.8		0.63	5.29		24.88	2.9			4.40764	18.375		6.43861	-0.625
43.75	6.11	0.51	5.86	0.79		0.75	5.27		25	2.98			4.35011	18.5		6.37813	-0.5
43.88	6.19	0.51	5.95	0.78		0.88	5.26		25.13	3.06			4.29399	18.625		6.31757	-0.375
44	6.27	0.52	6.03	0.77		1	5.25		25.25	3.14			4.24133	18.75		6.25851	-0.25
44.13	6.35	0.52	6.11	0.76		1.13	5.22		25.38	3.22			4.19107	18.875		6.2044	-0.125
44.25	6.43	0.52	6.19	0.75		1.25	5.18		25.5	3.31			4.14331	19		6.15069	0
44.38	6.51	0.52	6.28	0.74		1.38	5.1		25.63	3.4			4.09817	19.125		6.09808	0.125
44.5	6.6	0.52	6.36	0.74		1.5	5.03		25.75	3.49			4.05542	19.25		6.04603	0.25
44.63	6.68	0.52	6.44	0.73		1.63	4.95		25.88	3.57			4.01311	19.375		5.99663	0.375
44.75	6.77	0.52	6.52	0.72		1.75	4.88		26	3.64			3.97326	19.5		5.9488	0.5
44.88	6.85	0.52	6.6	0.71		1.88	4.81		26.13	3.69			3.93856	19.625		5.90324	0.625
45	6.94	0.53	6.68	0.71		2	4.74		26.25	3.74			3.90654	19.75		5.85948	0.75
45.13	7.03	0.53	6.76	0.7		2.13	4.66		26.38	3.79			3.87852	19.875		5.81798	0.875
45.25	7.12	0.53	6.85	0.7		2.25	4.59		26.5	3.84			3.85157	20		5.77742	1
45.38	7.21	0.53	6.93	0.69		2.38	4.52		26.63	3.9			3.82784	20.125		5.73868	1.125
45.5	7.3	0.54	7.01	0.68		2.5	4.45		26.75	3.96			3.8066	20.25		5.70115	1.25
45.63	7.39	0.54	7.1	0.68		2.63	4.39		26.88	4.02			3.78825	20.375		5.66644	1.375
45.75	7.49	0.54	7.18	0.67		2.75	4.32		27	4.08			3.77254	20.5		5.6337	1.5
45.88	7.58	0.54	7.27	0.67		2.88	4.26		27.13	4.15			3.75983	20.625		5.60304	1.625
46	7.68	0.54	7.35	0.66		3	4.2		27.25	4.21			3.7498	20.75		5.57439	1.75
46.13	7.77	0.55	7.44	0.66		3.13	4.14		27.38	4.27			3.74272	20.875		5.54183	1.875
46.25	7.87	0.55	7.53	0.65		3.25	4.09		27.5	4.28			3.73861	21		5.50197	2
46.38	7.96	0.55	7.62	0.65		3.38	4.04		27.63	4.26			3.7383	21.125		5.46259	2.125
46.5	8.06	0.55	7.7	0.65		3.5	3.98		27.75	4.24			3.74099	21.25		5.42391	2.25
46.63	8.16	0.56	7.79	0.64		3.63	3.94		27.88	4.22			3.74572	21.375		5.38726	2.375
46.75	8.26	0.56	7.88	0.64		3.75	3.89		28	4.21			3.75343	21.5		5.35268	2.5
46.88	8.35	0.56	7.97	0.64		3.88	3.85		28.13	4.2			3.76434	21.625		5.3202	2.625
47	8.45	0.56	8.06	0.64		4	3.81		28.25	4.19			3.77816	21.75		5.28986	2.75
47.13	8.55	0.56	8.14	0.64		4.13	3.78		28.38	4.18			3.79573	21.875		5.26192	2.875
47.25	8.65	0.57	8.23	0.64		4.25	3.74		28.5	4.18			3.8162	22		5.23614	3
47.38	8.75	0.57	8.32	0.64		4.38	3.72		28.63	4.18			3.83914	22.125		5.21192	3.125
47.5	8.86	0.57	8.41	0.64		4.5	3.69		28.75	4.18			3.8644	22.25		5.18992	3.25
47.63	8.96	0.57	8.49	0.63		4.63	3.67		28.88	4.19			3.89258	22.375		5.17064	3.375
47.75	9.06	0.57	8.58	0.62		4.75	3.65		29	4.19			3.92298	22.5		5.15356	3.5
47.88	9.16	0.57	8.66	0.62		4.88	3.63		29.13	4.2			3.95696	22.625		5.13868	3.625
48	9.27	0.58	8.75	0.61		5	3.62		29.25	4.22			3.99239	22.75		5.12602	3.75
48.13	9.37	0.58	8.83	0.6		5.13	3.61		29.38	4.23			4.03268	22.875		5.11525	3.875
48.25	9.47	0.58	8.92	0.6		5.25	3.6		29.5	4.25			4.07534	23		5.10679	4
48.38	9.58	0.58	9.01	0.59		5.38	3.6		29.63	4.27			4.119	23.125		5.09153	4.125
48.5	9.68	0.58	9.09	0.59		5.5	3.6		29.75	4.29			4.16491	23.25		5.07373	4.25
48.63	9.79	0.58	9.18	0.58		5.63	3.6		29.88	4.32			4.21383	23.375		5.04729	4.375
48.75	9.89	0.58	9.27	0.57		5.75	3.61		30	4.34			4.26491	23.5		5.02101	4.5
48.88	10	0.58	9.35	0.56		5.88	3.62		30.13	4.37			4.31864	23.625		4.99927	4.625
49	10.1	0.58	9.44	0.55		6	3.63		30.25	4.4			4.3745	23.75		4.97977	4.75
49.13	10.2	0.57	9.52	0.54		6.13	3.58		30.38	4.44			4.43303	23.875		4.9628	4.875
49.25	10.31	0.57	9.61	0.53		6.25	3.53		30.5	4.48			4.49365	24		4.94726	5
49.38	10.41	0.57	9.7	0.52		6.38	3.45		30.63	4.52			4.54926	24.125		4.92387	5.125
49.5	10.52	0.57	9.79	0.51		6.5	3.37		30.75	4.56			4.60697	24.25		4.90231	5.25
49.63	10.63	0.56	9.88	0.51		6.63	3.3		30.88	4.58			4.63809	24.375		4.87278	5.375
49.75	10.73	0.56	9.97	0.5		6.75	3.22		31	4.56			4.67003	24.5		4.84546	5.5
49.88	10.84	0.56	10.06	0.5		6.88	3.15		31.13	4.53			4.65201	24.625		4.81724	5.625
50	10.95	0.56	10.15	0.49		7	3.08		31.25	4.51			4.63373	24.75		4.79128	5.75
50.13	11.05	0.56	10.24	0.49		7.13	3.02		31.38	4.49			4.61947	24.875		4.76718	5.875
50.25	11.16	0.56	10.33	0.48		7.25	2.95		31.5	4.47			4.60652	25		4.74531	6
50.38	11.27	0.56	10.42	0.48		7.38	2.89		31.63	4.46			4.59725	25.125		4.72565	6.125
50.5	11.38	0.56	10.52	0.48		7.5	2.83		31.75	4.44			4.59006	25.25		4.70832	6.25
50.63	11.48	0.55	10.61	0.48		7.63	2.77		31.88	4.44			4.58594	25.375		4.69265	6.375
50.75	11.59	0.55	10.7	0.47		7.75	2.72		32	4.43			4.58492	25.5		4.67924	6.5
50.88	11.7	0.55	10.8	0.47		7.88	2.67		32.13	4.42			4.58819	25.625		4.66953	6.625
51	11.81	0.55	10.89	0.47		8	2.62		32.25	4.42			4.59447	25.75		4.66222	6.75
51.13	11.92	0.55	10.99	0.47		8.13	2.58		32.38	4.42			4.6023	25.875		4.65484	6.875
51.25	12.03	0.55	11.09	0.48		8.25	2.54		32.5	4.42			4.61299	26		4.64964	7
51.38	12.14	0.55	11.18	0.48		8.38	2.5		32.63	4.43			4.58576	26.125		4.58504	7.125
51.5	12.25	0.55	11.28	0.48		8.5	2.47		32.75	4.43			4.5613	26.25		4.50888	7.25
51.63	12.36	0.55	11.38	0.48		8.63	2.44		32.88	4.44			4.52863	26.375		4.41779	7.375
51.75	12.47	0.55	11.48	0.48		8.75	2.41		33	4.46			4.49929	26.5		4.32762	7.5
51.88	12.58	0.55	11.57	0.48		8.88	2.39		33.13	4.47			4.47331	26.625		4.24124	7.625
52	12.69	0.55	11.67	0.48		9	2.37		33.25	4.49			4.45003	26.75		4.15316	7.75
52.13	12.8	0.55	11.76	0.48		9.13	2.35		33.38	4.51			4.43081	26.875		4.0694	7.875
52.25	12.92	0.55	11.86	0.48		9.25	2.34		33.5	4.53			4.4149	27		3.98398	8
52.38	13.03	0.55	11.96	0.48		9.38	2.33		33.63	4.56			4.40215	27.125		3.90476	8.125
52.5	13.14	0.55	12.05	0.48		9.5	2.33		33.75	4.58			4.39242	27.25		3.82174	8.25
52.63	13.25	0.55	12.15	0.48		9.63	2.33		33.88	4.61			4.36722	27.375		3.7444	8.375
52.75	13.36	0.55	12.25	0.48		9.75	2.33		34	4.64			4.34198	27.5		3.66759	8.5
52.88	13.48	0.55	12.34	0.48		9.88	2.34		34.13	4.68			4.31355	27.625		3.59247	8.625
53	13.59	0.55	12.44	0.49		10	2.35		34.25	4.71			4.28827	27.75		3.5193	8.75
53.13	13.7	0.55	12.54	0.49		10.13	2.37		34.38	4.75			4.26781	27.875		3.44792	8.875
53.25	13.81	0.55	12.64	0.49		10.25	2.38		34.5	4.79			4.24964	28		3.3777	9
53.38	13.93	0.55	12.73	0.49		10.38	2.41		34.63	4.83			4.23627	28.125		3.31145	9.125
53.5	14.04	0.55	12.83	0.49		10.5	2.43		34.75	4.88			4.22389	28.25		3.24485	9.25
53.63	14.15	0.55	12.92	0.5		10.63	2.47		34.88	4.92			4.21639	28.375		3.18288	9.375
53.75	14.27	0.55	13.02	0.5		10.75	2.5		35	4.97			4.21218	28.5		3.12341	9.5
53.88	14.38	0.55	13.12	0.5		10.88	2.54		35.13	5.02			4.21039	28.625		3.06741	9.625
54	14.49	0.55	13.21	0.51		11	2.58		35.25	5.08			4.21177	28.75		3.01239	9.75
54.13	14.6	0.55	13.31	0.51		11.13	2.62		35.38	5.13			4.20748	28.875		2.96053	9.875
54.25	14.72	0.55	13.4	0.52		11.25	2.67		35.5	5.19			4.20322	29		2.91066	10
54.38	14.83	0.55	13.5	0.52		11.38	2.72		35.63	5.25			4.19775	29.125		2.86524	10.125
54.5	14.94	0.55	13.6	0.53		11.5	2.77		35.75	5.3			4.19431	29.25		2.82129	10.25
54.63	15.04	0.54	13.69	0.53		11.63	2.83		35.88	5.37			4.19372	29.375		2.78203	10.375
54.75	15.15	0.54	13.79	0.54		11.75	2.89		36	5.43			4.19579	29.5		2.74526	10.5
54.88	15.26	0.54	13.89	0.54		11.88	2.95		36.13	5.49			4.20095	29.625		2.71209	10.625
55	15.37	0.54	13.99	0.55		12	3.02		36.25	5.56			4.20782	29.75		2.68184	10.75
55.13	15.48	0.53	14.08	0.55		12.13	3.07		36.38	5.63			4.2185	29.875		2.65566	10.875
55.25	15.58	0.53	14.18	0.56		12.25	3.12		36.5	5.7			4.23086	30		2.63255	11
55.38	15.69	0.52	14.28	0.56		12.38	3.14		36.63	5.77			4.24592	30.125		2.61295	11.125
55.5	15.8	0.52	14.38	0.57		12.5	3.17		36.75	5.84			4.26376	30.25		2.59647	11.25
55.63	15.9	0.51	14.48	0.58		12.63	3.16		36.88	5.87			4.28486	30.375		2.58396	11.375
55.75	16.01	0.51	14.58	0.58		12.75	3.15		37	5.81			4.30854	30.5		2.57513	11.5
55.88	16.12	0.5	14.68	0.58		12.88	3.14		37.13	5.76			4.31739	30.625		2.57015	11.625
56	16.22	0.5	14.77	0.59		13	3.13		37.25	5.7			4.32879	30.75		2.56814	11.75
56.13	16.33	0.5	14.87	0.59		13.13	3.13		37.38	5.65			4.33861	30.875		2.57069	11.875
56.25	16.44	0.49	14.97	0.6		13.25	3.13		37.5	5.59			4.3511	31		2.57694	12
56.38	16.54	0.49	15.07	0.6		13.38	3.13		37.63	5.54			4.36473	31.125		2.58701	12.125
56.5	16.64	0.48	15.17	0.61		13.5	3.14		37.75	5.49			4.38104	31.25		2.60076	12.25
56.63	16.75	0.48	15.27	0.61		13.63	3.15		37.88	5.45			4.40123	31.375		2.61795	12.375
56.75	16.85	0.47	15.37	0.62		13.75	3.16		38	5.4			4.42402	31.5		2.63874	12.5
56.88	16.96	0.47	15.47	0.63		13.88	3.17		38.13	5.36			4.44909	31.625		2.66335	12.625
57	17.06	0.46	15.57	0.63		14	3.19		38.25	5.32			4.47643	31.75		2.69143	12.75
57.13	17.17	0.46	15.67	0.64		14.13	3.22		38.38	5.28			4.50576	31.875		2.72264	12.875
57.25	17.27	0.46	15.76	0.65		14.25	3.24		38.5	5.24			4.53758	32		2.7572	13
57.38	17.38	0.45	15.86	0.65		14.38	3.27		38.63	5.21			4.57306	32.125		2.7962	13.125
57.5	17.48	0.45	15.95	0.65		14.5	3.3		38.75	5.17			4.61092	32.25		2.83647	13.25
57.63	17.59	0.45	16.05	0.66		14.63	3.33		38.88	5.14			4.65037	32.375		2.88088	13.375
57.75	17.69	0.45	16.15	0.66		14.75	3.37		39	5.11			4.69178	32.5		2.92821	13.5
57.88	17.8	0.44	16.24	0.66		14.88	3.41		39.13	5.09			4.71236	32.625		2.97844	13.625
58	17.91	0.44	16.33	0.67		15	3.45		39.25	5.06			4.7339	32.75		3.03143	13.75
58.13	18.01	0.44	16.43	0.67		15.13	3.49		39.38	5.04			4.75424	32.875		3.08635	13.875
58.25	18.12	0.44	16.52	0.67		15.25	3.53		39.5	5.02			4.77692	33		3.14374	14
58.38	18.23	0.44	16.62	0.67		15.38	3.57		39.63	5			4.8029	33.125		3.205	14.125
58.5	18.33	0.44	16.71	0.68		15.5	3.61		39.75	4.99			4.83011	33.25		3.26682	14.25
58.63	18.44	0.44	16.81	0.68		15.63	3.66		39.88	4.97			4.8595	33.375		3.33261	14.375
58.75	18.55	0.44	16.9	0.68		15.75	3.7		40	4.97			4.8902	33.5		3.4005	14.5
58.88	18.65	0.45	17	0.68		15.88	3.76		40.13	4.96			4.92553	33.625		3.46924	14.625
59	18.76	0.45	17.09	0.68		16	3.81		40.25	4.95			4.96127	33.75		3.53998	14.75
59.13	18.87	0.45	17.19	0.69		16.13	3.87		40.38	4.95			4.99981	33.875		3.60985	14.875
59.25	18.98	0.45	17.28	0.69		16.25	3.92		40.5	4.95			5.03847	34		3.67798	15
59.38	19.08	0.45	17.38	0.69		16.38	3.94		40.63	4.95			5.08126	34.125		3.66322	15.125
59.5	19.19	0.45	17.48	0.69		16.5	3.91		40.75	4.95			5.12599	34.25		3.65138	15.25
59.63	19.29	0.45	17.57	0.69		16.63	3.88		40.88	4.96			5.17279	34.375		3.64278	15.375
59.75	19.4	0.45	17.67	0.7		16.75	3.85		41	4.97			5.22147	34.5		3.63455	15.5
59.88	19.51	0.45	17.77	0.7		16.88	3.83		41.13	4.98			5.27143	34.625		3.63233	15.625
60	19.61	0.46	17.86	0.7		17	3.8		41.25	4.99			5.32319	34.75		3.63308	15.75
60.13	19.72	0.46	17.96	0.7		17.13	3.79		41.38	5.01			5.35487	34.875		3.63685	15.875
60.25	19.82	0.46	18.06	0.7		17.25	3.77		41.5	5.02			5.38623	35		3.6422	16
60.38	19.93	0.46	18.16	0.71		17.38	3.75		41.63	5.05			5.36802	35.125		3.65119	16.125
60.5	20.04	0.46	18.26	0.71		17.5	3.74		41.75	5.07			5.35395	35.25		3.66256	16.25
60.63	20.14	0.47	18.35	0.71		17.63	3.74		41.88	5.09			5.31368	35.375		3.67702	16.375
60.75	20.25	0.47	18.45	0.71		17.75	3.73		42	5.12			5.27768	35.5		3.69399	16.5
60.88	20.36	0.47	18.55	0.71		17.88	3.73		42.13	5.15			5.22094	35.625		3.71436	16.625
61	20.46	0.48	18.65	0.72		18	3.73		42.25	5.18			5.16542	35.75		3.73719	16.75
61.13	20.57	0.48	18.75	0.72		18.13	3.73		42.38	5.21			5.11212	35.875		3.76354	16.875
61.25	20.67	0.48	18.85	0.72		18.25	3.74		42.5	5.25			5.06008	36		3.79129	17
61.38	20.78	0.48	18.95	0.72		18.38	3.75		42.63	5.29			5.01151	36.125		3.82243	17.125
61.5	20.88	0.49	19.05	0.72		18.5	3.76		42.75	5.33			4.9637	36.25		3.85624	17.25
61.63	20.99	0.49	19.15	0.73		18.63	3.78		42.88	5.37			4.91764	36.375		3.89399	17.375
61.75	21.09	0.49	19.25	0.73		18.75	3.8		43	5.41			4.87358	36.5		3.9331	17.5
61.88	21.2	0.5	19.35	0.73		18.88	3.82		43.13	5.46			4.83198	36.625		3.97468	17.625
62	21.3	0.5	19.45	0.73		19	3.84		43.25	5.51			4.79249	36.75		4.0183	17.75
62.13	21.41	0.5	19.55	0.73		19.13	3.86		43.38	5.56			4.75682	36.875		4.03376	17.875
62.25	21.51	0.5	19.65	0.73		19.25	3.87		43.5	5.61			4.72205	37		4.05018	18
62.38	21.61	0.5	19.75	0.74		19.38	3.85		43.63	5.66			4.69073	37.125		4.06084	18.125
62.5	21.72	0.5	19.85	0.74		19.5	3.84		43.75	5.71			4.66178	37.25		4.07412	18.25
62.63	21.82	0.5	19.95	0.74		19.63	3.83		43.88	5.77			4.63385	37.375		4.09102	18.375
62.75	21.93	0.51	20.05	0.74		19.75	3.83		44	5.83			4.60833	37.5		4.10946	18.5
62.88	22.03	0.51	20.15	0.74		19.88	3.8		44.13	5.89			4.58563	37.625		4.1249	18.625
63	22.13	0.51	20.25	0.74		20	3.77		44.25	5.95			4.5654	37.75		4.14165	18.75
63.13	22.24	0.51	20.35	0.75		20.13	3.72		44.38	6.01			4.54666	37.875		4.07922	18.875
63.25	22.34	0.51	20.45	0.75		20.25	3.67		44.5	6.08			4.53043	38		4.01882	19
63.38	22.45	0.51	20.56	0.75		20.38	3.59		44.63	6.14			4.51889	38.125		3.94611	19.125
63.5	22.55	0.51	20.66	0.75		20.5	3.52		44.75	6.21			4.50994	38.25		3.87523	19.25
63.63	22.65	0.51	20.76	0.75		20.63	3.46		44.88	6.28			4.50274	38.375		3.80754	19.375
63.75	22.76	0.51	20.86	0.75		20.75	3.39		45	6.35			4.49813	38.5		3.73988	19.5
63.88	22.86	0.51	20.97	0.75		20.88	3.32		45.13	6.42			4.49584	38.625		3.67522	19.625
64	22.97	0.51	21.07	0.75		21	3.26		45.25	6.49			4.49573	38.75		3.61268	19.75
64.13	23.07	0.51	21.17	0.75		21.13	3.2		45.38	6.57			4.49834	38.875		3.5527	19.875
64.25	23.18	0.51	21.27	0.75		21.25	3.14		45.5	6.64			4.50348	39		3.49407	20
64.38	23.28	0.52	21.37	0.75		21.38	3.09		45.63	6.72			4.51016	39.125		3.43811	20.125
64.5	23.39	0.52	21.48	0.75		21.5	3.04		45.75	6.8			4.51917	39.25		3.38455	20.25
64.63	23.49	0.52	21.58	0.75		21.63	2.99		45.88	6.88			4.53391	39.375		3.33375	20.375
64.75	23.6	0.52	21.68	0.75		21.75	2.94		46	6.95			4.55075	39.5		3.28364	20.5
64.88	23.7	0.52	21.78	0.75		21.88	2.9		46.13	7.04			4.56747	39.625		3.23902	20.625
65	23.81	0.52	21.89	0.75		22	2.86		46.25	7.12			4.58652	39.75		3.19536	20.75
65.13	23.92	0.52	21.99	0.75		22.13	2.82		46.38	7.2			4.61029	39.875		3.15601	20.875
65.25	24.02	0.52	22.09	0.75		22.25	2.78		46.5	7.29			4.6365	40		3.11814	21
65.38	24.13	0.52	22.2	0.75		22.38	2.75		46.63	7.37			4.66483	40.125		3.08339	21.125
65.5	24.23	0.53	22.3	0.75		22.5	2.72		46.75	7.46			4.69554	40.25		3.0516	21.25
65.63	24.34	0.53	22.4	0.75		22.63	2.7		46.88	7.54			4.72767	40.375		3.02294	21.375
65.75	24.45	0.53	22.51	0.75		22.75	2.68		47	7.63			4.76212	40.5		2.99703	21.5
65.88	24.55	0.53	22.61	0.75		22.88	2.66		47.13	7.72			4.79978	40.625		2.97418	21.625
66	24.66	0.53	22.72	0.75		23	2.64		47.25	7.81			4.83703	40.75		2.95437	21.75
66.13	24.77	0.53	22.82	0.75		23.13	2.63		47.38	7.9			4.87951	40.875		2.93892	21.875
66.25	24.88	0.53	22.93	0.75		23.25	2.62		47.5	7.99			4.92204	41		2.92521	22
66.38	24.98	0.53	23.03	0.75		23.38	2.62		47.63	8.08			4.97008	41.125		2.91436	22.125
66.5	25.09	0.54	23.14	0.75		23.5	2.62		47.75	8.17			5.01755	41.25		2.90679	22.25
66.63	25.2	0.54	23.24	0.75		23.63	2.62		47.88	8.27			5.06691	41.375		2.90524	22.375
66.75	25.31	0.54	23.35	0.75		23.75	2.62		48	8.36			5.11814	41.5		2.90699	22.5
66.88	25.41	0.54	23.45	0.75		23.88	2.63		48.13	8.46			5.17297	41.625		2.91088	22.625
67	25.52	0.54	23.56	0.75		24	2.65		48.25	8.55			5.22907	41.75		2.91554	22.75
67.13	25.63	0.54	23.67	0.75		24.13	2.66		48.38	8.65			5.28545	41.875		2.92665	22.875
67.25	25.74	0.54	23.77	0.76		24.25	2.68		48.5	8.74			5.34308	42		2.93934	23
67.38	25.85	0.55	23.88	0.76		24.38	2.7		48.63	8.84			5.40656	42.125		2.9573	23.125
67.5	25.96	0.55	23.98	0.76		24.5	2.73		48.75	8.94			5.46977	42.25		2.9772	23.25
67.63	26.06	0.55	24.09	0.76		24.63	2.76		48.88	9.04			5.53423	42.375		3.00027	23.375
67.75	26.17	0.55	24.2	0.76		24.75	2.79		49	9.13			5.60032	42.5		3.0259	23.5
67.88	26.28	0.55	24.31	0.76		24.88	2.83		49.13	9.23			5.66769	42.625		3.05493	23.625
68	26.39	0.55	24.41	0.76		25	2.87		49.25	9.24			5.73661	42.75		3.08697	23.75
68.13	26.5	0.55	24.52	0.76		25.13	2.91		49.38	9.21			5.80797	42.875		3.12263	23.875
68.25	26.61	0.56	24.63	0.76		25.25	2.96		49.5	9.17			5.87954	43		3.16049	24
68.38	26.72	0.56	24.74	0.76		25.38	3		49.63	9.13			5.95223	43.125		3.2008	24.125
68.5	26.83	0.56	24.84	0.76		25.5	3.05		49.75	9.1			6.02539	43.25		3.24388	24.25
68.63	26.94	0.56	24.95	0.76		25.63	3.06		49.88	9.07			6.10416	43.375		3.28987	24.375
68.75	27.05	0.56	25.06	0.76		25.75	3.07		50	9.03			6.18087	43.5		3.33848	24.5
68.88	27.16	0.56	25.17	0.76		25.88	3.08		50.13	9			6.25981	43.625		3.39003	24.625
69	27.27	0.56	25.28	0.76		26	3.09		50.25	8.98			6.33997	43.75		3.44386	24.75
69.13	27.38	0.57	25.38	0.76		26.13	3.1		50.38	8.95			6.42128	43.875		3.50077	24.875
69.25	27.49	0.57	25.49	0.76		26.25	3.12		50.5	8.92			6.50323	44		3.55944	25
69.38	27.6	0.57	25.6	0.76		26.38	3.13		50.63	8.9			6.58671	44.125		3.62051	25.125
69.5	27.71	0.57	25.71	0.77		26.5	3.15		50.75	8.87			6.67059	44.25		3.68358	25.25
69.63	27.82	0.57	25.82	0.77		26.63	3.18		50.88	8.85			6.75703	44.375		3.7484	25.375
69.75	27.93	0.57	25.93	0.77		26.75	3.21		51	8.83			6.84347	44.5		3.8151	25.5
69.88	28.04	0.57	26.04	0.77		26.88	3.24		51.13	8.81			6.93093	44.625		3.87824	25.625
70	28.15	0.57	26.14	0.77		27	3.27		51.25	8.79			7.01934	44.75		3.8842	25.75
70.13	28.26	0.57	26.25	0.77		27.13	3.31		51.38	8.78			7.10839	44.875		3.83029	25.875
70.25	28.37	0.57	26.36	0.77		27.25	3.35		51.5	8.76			7.1977	45		3.77867	26
70.38	28.48	0.57	26.47	0.77		27.38	3.4		51.63	8.75			7.28985	45.125		3.72838	26.125
70.5	28.59	0.57	26.58	0.77		27.5	3.44		51.75	8.74			7.3825	45.25		3.68048	26.25
70.63	28.7	0.57	26.69	0.77		27.63	3.49		51.88	8.73			7.45168	45.375		3.6348	26.375
70.75	28.81	0.56	26.8	0.77		27.75	3.55		52	8.72			7.52282	45.5		3.59163	26.5
70.88	28.91	0.56	26.91	0.77		27.88	3.6		52.13	8.71			7.57607	45.625		3.55116	26.625
71	29.02	0.56	27.02	0.77		28	3.66		52.25	8.71			7.63497	45.75		3.5133	26.75
71.13	29.13	0.56	27.13	0.77		28.13	3.71		52.38	8.7			7.69488	45.875		3.47753	26.875
71.25	29.24	0.56	27.24	0.77		28.25	3.77		52.5	8.7			7.75921	46		3.44448	27
71.38	29.35	0.56	27.35	0.77		28.38	3.76		52.63	8.7			7.7211	46.125		3.41456	27.125
71.5	29.46	0.56	27.46	0.77		28.5	3.75		52.75	8.7			7.68457	46.25		3.38746	27.25
71.63	29.57	0.56	27.57	0.77		28.63	3.74		52.88	8.7			7.63492	46.375		3.36381	27.375
71.75	29.68	0.55	27.68	0.77		28.75	3.73		53	8.7			7.58642	46.5		3.34307	27.5
71.88	29.79	0.55	27.79	0.77		28.88	3.73		53.13	8.71			7.53856	46.625		3.32551	27.625
72	29.9	0.55	27.9	0.77		29	3.73		53.25	8.71			7.49225	46.75		3.31038	27.75
72.13	30.01	0.55	28.01	0.77		29.13	3.73		53.38	8.72			7.44877	46.875		3.29784	27.875
72.25	30.12	0.55	28.12	0.77		29.25	3.74		53.5	8.73			7.40494	47		3.28781	28
72.38	30.23	0.55	28.23	0.77		29.38	3.75		53.63	8.74			7.36414	47.125		3.28233	28.125
72.5	30.34	0.55	28.34	0.77		29.5	3.76		53.75	8.75			7.32414	47.25		3.27964	28.25
72.63	30.45	0.55	28.45	0.77		29.63	3.77		53.88	8.77			7.28646	47.375		3.27924	28.375
72.75	30.56	0.55	28.56	0.77		29.75	3.79		54	8.78			7.25046	47.5		3.28165	28.5
72.88	30.67	0.55	28.67	0.77		29.88	3.81		54.13	8.8			7.2171	47.625		3.28814	28.625
73	30.78	0.55	28.78	0.77		30	3.83		54.25	8.82			7.18402	47.75		3.29739	28.75
73.13	30.89	0.55	28.9	0.77		30.13	3.86		54.38	8.84			7.1539	47.875		3.30941	28.875
73.25	31	0.55	29.01	0.78		30.25	3.88		54.5	8.86			7.12447	48		3.32442	29
73.38	31.11	0.55	29.12	0.78		30.38	3.91		54.63	8.88			7.09746	48.125		3.3424	29.125
73.5	31.22	0.55	29.23	0.78		30.5	3.94		54.75	8.9			7.07054	48.25		3.36332	29.25
73.63	31.33	0.55	29.34	0.78		30.63	3.98		54.88	8.85			7.04776	48.375		3.38744	29.375
73.75	31.44	0.55	29.45	0.78		30.75	4.02		55	8.79			7.02564	48.5		3.41444	29.5
73.88	31.56	0.55	29.57	0.78		30.88	4.06		55.13	8.74			7.00629	48.625		3.44387	29.625
74	31.67	0.55	29.68	0.78		31	4.1		55.25	8.69			6.98743	48.75		3.47609	29.75
74.13	31.78	0.55	29.79	0.78		31.13	4.15		55.38	8.63			6.97093	48.875		3.51034	29.875
74.25	31.89	0.55	29.9	0.78		31.25	4.19		55.5	8.58			6.95496	49		3.54724	30
74.38	32	0.55	30.01	0.78		31.38	4.24		55.63	8.54			6.94198	49.125		3.58888	30.125
74.5	32.11	0.55	30.13	0.78		31.5	4.29		55.75	8.49			6.93089	49.25		3.63305	30.25
74.63	32.22	0.55	30.24	0.78		31.63	4.35		55.88	8.44			6.92353	49.375		3.67885	30.375
74.75	32.33	0.55	30.35	0.78		31.75	4.4		56	8.4			6.91665	49.5		3.72629	30.5
74.88	32.44	0.55	30.47	0.78		31.88	4.46		56.13	8.35			6.91243	49.625		3.77667	30.625
75	32.55	0.55	30.58	0.78		32	4.52		56.25	8.31			6.90936	49.75		3.82938	30.75
						32.13	4.58		56.38	8.27			6.9081	49.875		3.88562	30.875
						32.25	4.64		56.5	8.23			6.90855	50		3.94266	31
						32.38	4.7		56.63	8.19			6.91133	50.125		4.0024	31.125
						32.5	4.75		56.75	8.16			6.91533	50.25		4.06411	31.25
						32.63	4.79		56.88	8.09			6.92167	50.375		4.12667	31.375
						32.75	4.82		57	8			6.92991	50.5		4.1911	31.5
						32.88	4.86		57.13	7.92			6.94025	50.625		4.17941	31.625
						33	4.89		57.25	7.83			6.95248	50.75		4.16593	31.75
						33.13	4.92		57.38	7.75			6.96381	50.875		4.14601	31.875
						33.25	4.94		57.5	7.67			6.97684	51		4.12732	32
						33.38	4.96		57.63	7.59			6.99817	51.125		4.11259	32.125
						33.5	4.99		57.75	7.51			7.01751	51.25		4.09912	32.25
						33.63	4.99		57.88	7.43			7.03912	51.375		4.0891	32.375
						33.75	5		58	7.35			7.06254	51.5		4.08153	32.5
						33.88	5.01		58.13	7.27			7.0886	51.625		4.07673	32.625
						34	5.03		58.25	7.19			7.11453	51.75		4.07457	32.75
						34.13	5.04		58.38	7.12			7.14308	51.875		4.0746	32.875
						34.25	5.06		58.5	7.04			7.17339	52		4.07725	33
						34.38	5.08		58.63	6.97			7.20584	52.125		4.08354	33.125
						34.5	5.1		58.75	6.9			7.2391	52.25		4.09126	33.25
						34.63	5.12		58.88	6.83			7.27494	52.375		4.10169	33.375
						34.75	5.15		59	6.76			7.31247	52.5		4.11426	33.5
						34.88	5.18		59.13	6.69			7.35052	52.625		4.13089	33.625
						35	5.21		59.25	6.62			7.39023	52.75		4.14972	33.75
						35.13	5.24		59.38	6.55			7.43389	52.875		4.17133	33.875
						35.25	5.27		59.5	6.49			7.47628	53		4.19509	34
						35.38	5.31		59.63	6.43			7.52202	53.125		4.22096	34.125
						35.5	5.35		59.75	6.36			7.56861	53.25		4.24859	34.25
						35.63	5.39		59.88	6.31			7.61123	53.375		4.28089	34.375
						35.75	5.43		60	6.25			7.65463	53.5		4.31276	34.5
						35.88	5.48		60.13	6.19			7.66274	53.625		4.34906	34.625
						36	5.52		60.25	6.13			7.67107	53.75		4.38767	34.75
						36.13	5.57		60.38	6.08			7.67553	53.875		4.42788	34.875
						36.25	5.62		60.5	6.03			7.68229	54		4.47032	35
						36.38	5.67		60.63	5.98			7.68212	54.125		4.51515	35.125
						36.5	5.73		60.75	5.93			7.6841	54.25		4.56175	35.25
						36.63	5.78		60.88	5.88			7.67909	54.375		4.61189	35.375
						36.75	5.84		61	5.84			7.67686	54.5		4.66341	35.5
						36.88	5.89		61.13	5.79			7.66137	54.625		4.7165	35.625
						37	5.95		61.25	5.75			7.64794	54.75		4.7703	35.75
						37.13	6.01		61.38	5.71			7.61887	54.875		4.82759	35.875
						37.25	6.07		61.5	5.67			7.59096	55		4.88673	36
						37.38	6.13		61.63	5.63			7.56624	55.125		4.94658	36.125
						37.5	6.14		61.75	5.6			7.54269	55.25		5.0082	36.25
						37.63	6.09		61.88	5.57			7.52062	55.375		5.07163	36.375
						37.75	6.04		62	5.54			7.50023	55.5		5.13666	36.5
						37.88	6		62.13	5.51			7.4815	55.625		5.20467	36.625
						38	5.96		62.25	5.48			7.46427	55.75		5.27306	36.75
						38.13	5.92		62.38	5.46			7.44806	55.875		5.34325	36.875
						38.25	5.88		62.5	5.44			7.43358	56		5.41488	37
						38.38	5.84		62.63	5.42			7.42151	56.125		5.48749	37.125
						38.5	5.81		62.75	5.4			7.41104	56.25		5.56146	37.25
						38.63	5.77		62.88	5.38			7.4036	56.375		5.63839	37.375
						38.75	5.74		63	5.37			7.39698	56.5		5.71445	37.5
						38.88	5.72		63.13	5.36			7.39238	56.625		5.79317	37.625
						39	5.69		63.25	5.35			7.38859	56.75		5.87313	37.75
						39.13	5.66		63.38	5.34			7.38695	56.875		5.9541	37.875
						39.25	5.64		63.5	5.34			7.38707	57		6.0355	38
						39.38	5.62		63.63	5.33			7.38936	57.125		6.11936	38.125
						39.5	5.6		63.75	5.33			7.39257	57.25		6.20417	38.25
						39.63	5.59		63.88	5.33			7.39867	57.375		6.2891	38.375
						39.75	5.57		64	5.34			7.40454	57.5		6.37494	38.5
						39.88	5.56		64.13	5.34			7.41385	57.625		6.46228	38.625
						40	5.55		64.25	5.35			7.42492	57.75		6.55034	38.75
						40.13	5.54		64.38	5.36			7.43279	57.875		6.63926	38.875
						40.25	5.54		64.5	5.37			7.44241	58		6.72909	39
						40.38	5.54		64.63	5.39			7.45086	58.125		6.82061	39.125
						40.5	5.53		64.75	5.4			7.45982	58.25		6.9124	39.25
						40.63	5.54		64.88	5.42			7.46077	58.375		7.00524	39.375
						40.75	5.54		65	5.44			7.46343	58.5		7.09886	39.5
						40.88	5.55		65.13	5.47			7.45823	58.625		7.19301	39.625
						41	5.55		65.25	5.49			7.45373	58.75		7.28753	39.75
						41.13	5.56		65.38	5.52			7.45431	58.875		7.38371	39.875
						41.25	5.57		65.5	5.55			7.45449	59		7.47988	40
						41.38	5.59		65.63	5.58			7.45783	59.125		7.50618	40.125
						41.5	5.6		65.75	5.61			7.4628	59.25		7.52078	40.25
						41.63	5.62		65.88	5.65			7.46771	59.375		7.53794	40.375
						41.75	5.64		66	5.68			7.47431	59.5		7.5559	40.5
						41.88	5.67		66.13	5.72			7.48204	59.625		7.57513	40.625
						42	5.69		66.25	5.74			7.49145	59.75		7.59555	40.75
						42.13	5.72		66.38	5.76			7.49159	59.875		7.61981	40.875
						42.25	5.75		66.5	5.78			7.49277	60		7.64543	41
						42.38	5.78		66.63	5.8			7.49821	60.125		7.67164	41.125
						42.5	5.81		66.75	5.83			7.50484	60.25		7.6992	41.25
						42.63	5.85		66.88	5.86			7.51233	60.375		7.72832	41.375
						42.75	5.88		67	5.89			7.52053	60.5		7.75902	41.5
						42.88	5.92		67.13	5.92			7.53265	60.625		7.79186	41.625
						43	5.96		67.25	5.95			7.54651	60.75		7.8261	41.75
						43.13	6		67.38	5.99			7.56108	60.875		7.8619	41.875
						43.25	6.04		67.5	6.02			7.57724	61		7.89921	42
						43.38	6.08		67.63	6.06			7.59549	61.125		7.93778	42.125
						43.5	6.12		67.75	6.11			7.61549	61.25		7.97783	42.25
						43.63	6.17		67.88	6.14			7.63753	61.375		8.01985	42.375
						43.75	6.21		68	6.18			7.66131	61.5		8.06184	42.5
						43.88	6.26		68.13	6.19			7.68645	61.625		8.10664	42.625
						44	6.31		68.25	6.2			7.71273	61.75		8.15284	42.75
						44.13	6.35		68.38	6.21			7.74205	61.875		8.19956	42.875
						44.25	6.41		68.5	6.23			7.7714	62		8.24764	43
						44.38	6.45		68.63	6.24			7.8037	62.125		8.29807	43.125
						44.5	6.49		68.75	6.26			7.83751	62.25		8.34982	43.25
						44.63	6.53		68.88	6.26			7.87131	62.375		8.40197	43.375
						44.75	6.57		69	6.25			7.9067	62.5		8.45528	43.5
						44.88	6.61		69.13	6.25			7.93686	62.625		8.51053	43.625
						45	6.65		69.25	6.25			7.96885	62.75		8.56609	43.75
						45.13	6.7		69.38	6.25			7.99934	62.875		8.55496	43.875
						45.25	6.74		69.5	6.25			8.03189	63		8.52307	44
						45.38	6.79		69.63	6.25			8.05932	63.125		8.48121	44.125
						45.5	6.84		69.75	6.26			8.08846	63.25		8.43992	44.25
						45.63	6.89		69.88	6.26			8.09874	63.375		8.40151	44.375
						45.75	6.95		70	6.27			8.10939	63.5		8.36435	44.5
						45.88	7		70.13	6.28			8.10994	63.625		8.3271	44.625
						46	7.06		70.25	6.3			8.11246	63.75		8.29125	44.75
						46.13	7.11		70.38	6.31			8.11332	63.875		8.25842	44.875
						46.25	7.17		70.5	6.33			8.11472	64		8.22705	45
						46.38	7.23		70.63	6.35			8.10093	64.125		8.19606	45.125
						46.5	7.29		70.75	6.37			8.08846	64.25		8.16655	45.25
						46.63	7.36		70.88	6.39			8.05859	64.375		8.13902	45.375
						46.75	7.42		71	6.41			8.02947	64.5		8.11299	45.5
						46.88	7.49		71.13	6.44			7.98837	64.625		8.08747	45.625
						47	7.55		71.25	6.46			7.9482	64.75		8.06348	45.75
						47.13	7.62		71.38	6.49			7.91266	64.875		8.04306	45.875
						47.25	7.69		71.5	6.52			7.87664	65		8.02365	46
						47.38	7.76		71.63	6.56			7.84285	65.125		8.00497	46.125
						47.5	7.83		71.75	6.59			7.81069	65.25		7.98694	46.25
						47.63	7.9		71.88	6.63			7.78089	65.375		7.9714	46.375
						47.75	7.98		72	6.67			7.7527	65.5		7.95566	46.5
						47.88	8.05		72.13	6.71			7.72529	65.625		7.94601	46.625
						48	8.13		72.25	6.75			7.69895	65.75		7.93571	46.75
						48.13	8.2		72.38	6.79			7.67485	65.875		7.92614	46.875
						48.25	8.28		72.5	6.84			7.65246	66		7.91817	47
						48.38	8.36		72.63	6.88			7.63271	66.125		7.91279	47.125
						48.5	8.44		72.75	6.93			7.61266	66.25		7.90902	47.25
						48.63	8.52		72.88	6.98			7.59477	66.375		7.90679	47.375
						48.75	8.6		73	7.03			7.57695	66.5		7.90535	47.5
						48.88	8.68		73.13	7.08			7.56262	66.625		7.90583	47.625
						49	8.77		73.25	7.13			7.55	66.75		7.90792	47.75
						49.13	8.85		73.38	7.19			7.53789	66.875		7.91126	47.875
						49.25	8.94		73.5	7.25			7.5275	67		7.91614	48
						49.38	8.92		73.63	7.3			7.51855	67.125		7.92368	48.125
						49.5	8.88		73.75	7.36			7.51124	67.25		7.93282	48.25
						49.63	8.84		73.88	7.42			7.50648	67.375		7.94304	48.375
						49.75	8.81		74	7.49			7.5031	67.5		7.95429	48.5
						49.88	8.77		74.13	7.55			7.50127	67.625		7.96752	48.625
						50	8.74		74.25	7.61			7.50118	67.75		7.98232	48.75
						50.13	8.71		74.38	7.68			7.50344	67.875		7.99886	48.875
						50.25	8.68		74.5	7.74			7.50713	68		8.01637	49
						50.38	8.65		74.63	7.81			7.5126	68.125		8.03621	49.125
						50.5	8.62		74.75	7.88			7.5197	68.25		8.0576	49.25
						50.63	8.6		74.88	7.95			7.52822	68.375		8.08002	49.375
						50.75	8.57		75	8.02			7.53847	68.5		8.10376	49.5
						50.88	8.55		75.13	8.09			7.55124	68.625		8.13124	49.625
						51	8.53		75.25	8.17			7.56316	68.75		8.15722	49.75
						51.13	8.51		75.38	8.24			7.58008	68.875		8.18711	49.875
						51.25	8.49		75.5	8.32			7.59847	69		8.21502	50
						51.38	8.47		75.63	8.39			7.61781	69.125		8.24721	50.125
						51.5	8.46		75.75	8.47			7.63885	69.25		8.28084	50.25
						51.63	8.45		75.88	8.55			7.64639	69.375		8.31557	50.375
						51.75	8.43		76	8.63			7.65564	69.5		8.35172	50.5
						51.88	8.42		76.13	8.71			7.64304	69.625		8.38932	50.625
						52	8.41		76.25	8.79			7.63158	69.75		8.4283	50.75
						52.13	8.41		76.38	8.87			7.6025	69.875		8.46862	50.875
						52.25	8.4		76.5	8.95			7.57527	70		8.50947	51
						52.38	8.4		76.63	9.04			7.55172	70.125		8.55296	51.125
						52.5	8.39		76.75	9.12			7.52973	70.25		8.5974	51.25
						52.63	8.39		76.88	9.21			7.50882	70.375		8.64233	51.375
						52.75	8.39		77	9.29			7.48947	70.5		8.68855	51.5
						52.88	8.39		77.13	9.38			7.47398	70.625		8.73689	51.625
						53	8.39		77.25	9.46			7.46002	70.75		8.78624	51.75
						53.13	8.39		77.38	9.54			7.44684	70.875		8.8356	51.875
						53.25	8.39		77.5	9.58			7.43534	71		8.83374	52
						53.38	8.4		77.63	9.58			7.41005	71.125		8.82413	52.125
						53.5	8.41		77.75	9.58			7.41163	71.25		8.81587	52.25
						53.63	8.42		77.88	9.59			7.39276	71.375		8.80817	52.375
						53.75	8.43		78	9.6			7.40601	71.5		8.80183	52.5
						53.88	8.44		78.13	9.61			7.4044	71.625		8.80001	52.625
						54	8.46		78.25	9.61			7.40284	71.75		8.79584	52.75
						54.13	8.47		78.38	9.63			7.40671	71.875		8.79428	52.875
						54.25	8.49		78.5	9.64			7.4127	72		8.79396	53
						54.38	8.51		78.63	9.65			7.41837	72.125		8.79621	53.125
						54.5	8.53		78.75	9.67			7.42552	72.25		8.79989	53.25
						54.63	8.54		78.88	9.69			7.43158	72.375		8.80454	53.375
						54.75	8.56		79	9.7			7.43974	72.5		8.8104	53.5
						54.88	8.48		79.13	9.72			7.43652	72.625		8.81759	53.625
						55	8.41		79.25	9.74			7.4358	72.75		8.8252	53.75
						55.13	8.31		79.38	9.77			7.43877	72.875		8.83639	53.875
						55.25	8.22		79.5	9.79			7.44338	73		8.84906	54
						55.38	8.13		79.63	9.81			7.45005	73.125		8.86232	54.125
						55.5	8.03		79.75	9.81			7.45916	73.25		8.87705	54.25
						55.63	7.94		79.88	9.8			7.47161	73.375		8.89397	54.375
						55.75	7.85		80	9.79			7.48531	73.5		8.91191	54.5
						55.88	7.76		80.13	9.78			7.50299	73.625		8.93107	54.625
						56	7.67		80.25	9.77			7.52316	73.75		8.95042	54.75
						56.13	7.58		80.38	9.76			7.54508	73.875		8.97277	54.875
						56.25	7.49		80.5	9.76			7.56944	74		8.99654	55
						56.38	7.4		80.63	9.76			7.59629	74.125		9.02226	55.125
						56.5	7.31		80.75	9.76			7.62434	74.25		9.048	55.25
						56.63	7.23		80.88	9.76			7.65572	74.375		9.07528	55.375
						56.75	7.14		81	9.76			7.68907	74.5		9.10176	55.5
						56.88	7.06		81.13	9.76			7.71673	74.625		9.13461	55.625
						57	6.97		81.25	9.76			7.74606	74.75		9.16646	55.75
						57.13	6.89		81.38	9.77			7.75548	74.875		9.20067	55.875
						57.25	6.81		81.5	9.77			7.76566	75		9.23356	56
						57.38	6.73		81.63	9.77			7.77912	75.125		9.2647	56.125
						57.5	6.65		81.75	9.77			7.79425	75.25		9.19607	56.25
						57.63	6.58		81.88	9.74			7.81099	75.375		9.1144	56.375
						57.75	6.5		82	9.7			7.82936	75.5		9.03333	56.5
						57.88	6.42		82.13	9.67			7.85079	75.625		8.95266	56.625
						58	6.35		82.25	9.63			7.87339	75.75		8.87286	56.75
						58.13	6.28		82.38	9.6			7.89649	75.875		8.79482	56.875
						58.25	6.21		82.5	9.57			7.92146	76		8.71701	57
						58.38	6.14		82.63	9.54			7.95269	76.125		8.6406	57.125
						58.5	6.07		82.75	9.51			7.98173	76.25		8.56467	57.25
						58.63	6		82.88	9.49			8.01404	76.375		8.49054	57.375
						58.75	5.93		83	9.46			8.04816	76.5		8.41743	57.5
						58.88	5.87		83.13	9.44			8.08369	76.625		8.34539	57.625
						59	5.81		83.25	9.41			8.12099	76.75		8.27415	57.75
						59.13	5.75		83.38	9.39			8.12986	76.875		8.20338	57.875
						59.25	5.68		83.5	9.37			8.13812	77		8.13345	58
						59.38	5.63		83.63	9.35			8.14883	77.125		8.06582	58.125
						59.5	5.57		83.75	9.34			8.16099	77.25		7.99935	58.25
						59.63	5.52		83.88	9.32			8.17361	77.375		7.93323	58.375
						59.75	5.47		84	9.31			8.18769	77.5		7.8683	58.5
						59.88	5.42		84.13	9.29			8.20535	77.625		7.80445	58.625
						60	5.37		84.25	9.28			8.22276	77.75		7.74173	58.75
						60.13	5.32		84.38	9.27			8.2283	77.875		7.67988	58.875
						60.25	5.27		84.5	9.27			8.23616	78		7.61921	59
						60.38	5.23		84.63	9.26			8.23988	78.125		7.56305	59.125
						60.5	5.19		84.75	9.25			8.24604	78.25		7.50483	59.25
						60.63	5.15		84.88	9.25			8.25594	78.375		7.44926	59.375
						60.75	5.11		85	9.25			8.26848	78.5		7.39424	59.5
						60.88	5.08		85.13	9.24			8.27588	78.625		7.34131	59.625
						61	5.05		85.25	9.24			8.28753	78.75		7.28981	59.75
						61.13	5.02		85.38	9.25			8.2957	78.875		7.24041	59.875
						61.25	4.99		85.5	9.25			8.30542	79		7.19183	60
						61.38	4.96		85.63	9.25			8.29656	79.125		7.14529	60.125
						61.5	4.94		85.75	9.26			8.29038	79.25		7.09962	60.25
						61.63	4.92		85.88	9.27			8.28716	79.375		7.05554	60.375
						61.75	4.9		86	9.27			8.28649	79.5		7.01288	60.5
						61.88	4.88		86.13	9.28			8.28877	79.625		6.97235	60.625
						62	4.87		86.25	9.3			8.29278	79.75		6.93297	60.75
						62.13	4.86		86.38	9.31			8.30067	79.875		6.89584	60.875
						62.25	4.85		86.5	9.32			8.31018	80		6.86011	61
						62.38	4.84		86.63	9.34			8.31492	80.125		6.82567	61.125
						62.5	4.84		86.75	9.36			8.32008	80.25		6.7928	61.25
						62.63	4.83		86.88	9.38			8.31782	80.375		6.76195	61.375
						62.75	4.83		87	9.39			8.31795	80.5		6.73286	61.5
						62.88	4.84		87.13	9.39			8.29234	80.625		6.70582	61.625
						63	4.84		87.25	9.38			8.26826	80.75		6.67857	61.75
						63.13	4.85		87.38	9.37			8.2454	80.875		6.63148	61.875
						63.25	4.86		87.5	9.35			8.22409	81		6.58539	62
						63.38	4.87		87.63	9.34			8.20476	81.125		6.53792	62.125
						63.5	4.89		87.75	9.33			8.18579	81.25		6.49206	62.25
						63.63	4.9		87.88	9.33			8.16744	81.375		6.44856	62.375
						63.75	4.92		88	9.32			8.1503	81.5		6.40665	62.5
						63.88	4.94		88.13	9.32			8.13523	81.625		6.36691	62.625
						64	4.97		88.25	9.31			8.12195	81.75		6.32756	62.75
						64.13	4.99		88.38	9.31			8.11035	81.875		6.29125	62.875
						64.25	5.02		88.5	9.31			8.10055	82		6.25672	63
						64.38	5.05		88.63	9.31			8.09265	82.125		6.22324	63.125
						64.5	5.09		88.75	9.31			8.08655	82.25		6.19139	63.25
						64.63	5.12		88.88	9.32			8.08097	82.375		6.16145	63.375
						64.75	5.16		89	9.32			8.07657	82.5		6.13319	63.5
						64.88	5.2		89.13	9.33			8.06342	82.625		6.10902	63.625
						65	5.24		89.25	9.34			8.05189	82.75		6.08451	63.75
						65.13	5.28		89.38	9.34			8.04173	82.875		6.06221	63.875
						65.25	5.33		89.5	9.36			8.03323	83		6.04184	64
						65.38	5.37		89.63	9.37			8.02611	83.125		6.02442	64.125
						65.5	5.42		89.75	9.38			8.02065	83.25		6.00732	64.25
						65.63	5.44		89.88	9.4			7.99333	83.375		5.99385	64.375
						65.75	5.45		90	9.41			7.96769	83.5		5.98083	64.5
						65.88	5.41		90.13	9.43			7.93267	83.625		5.9712	64.625
						66	5.37		90.25	9.45			7.8994	83.75		5.96306	64.75
						66.13	5.31		90.38	9.47			7.86876	83.875		5.95647	64.875
						66.25	5.25		90.5	9.49			7.83991	84		5.95188	65
						66.38	5.19		90.63	9.52			7.81168	84.125		5.94973	65.125
						66.5	5.14		90.75	9.54			7.78528	84.25		5.94918	65.25
						66.63	5.08		90.88	9.56			7.7615	84.375		5.95048	65.375
						66.75	5.03		91	9.57			7.73888	84.5		5.9538	65.5
						66.88	4.98		91.13	9.58			7.71889	84.625		5.9598	65.625
						67	4.93		91.25	9.6			7.70008	84.75		5.9674	65.75
						67.13	4.89		91.38	9.61			7.68279	84.875		5.97538	65.875
						67.25	4.84		91.5	9.63			7.66723	85		5.98522	66
						67.38	4.8		91.63	9.65			7.65568	85.125		5.99941	66.125
						67.5	4.76		91.75	9.67			7.64278	85.25		6.01557	66.25
						67.63	4.73		91.88	9.69			7.63464	85.375		6.03372	66.375
						67.75	4.69		92	9.71			7.62745	85.5		6.05285	66.5
						67.88	4.66		92.13	9.74			7.62295	85.625		6.07441	66.625
						68	4.63		92.25	9.76			7.61863	85.75		6.09788	66.75
						68.13	4.6		92.38	9.79			7.61754	85.875		6.12216	66.875
						68.25	4.57		92.5	9.82			7.61806	86		6.14833	67
						68.38	4.55		92.63	9.85			7.61942	86.125		6.17726	67.125
						68.5	4.53		92.75	9.88			7.62177	86.25		6.20761	67.25
						68.63	4.51		92.88	9.91			7.62754	86.375		6.24029	67.375
						68.75	4.49		93	9.94			7.63523	86.5		6.27435	67.5
						68.88	4.48		93.13	9.97			7.64758	86.625		6.31118	67.625
						69	4.47		93.25	10.01			7.66125	86.75		6.34976	67.75
						69.13	4.46		93.38	10.05			7.6748	86.875		6.36551	67.875
						69.25	4.46		93.5	10.08			7.69025	87		6.36667	68
						69.38	4.45		93.63	10.12			7.70819	87.125		6.36321	68.125
						69.5	4.45		93.75	10.16			7.72784	87.25		6.36166	68.25
						69.63	4.45		93.88	10.21			7.74993	87.375		6.36306	68.375
						69.75	4.46		94	10.25			7.77388	87.5		6.36507	68.5
						69.88	4.46		94.13	10.29			7.79939	87.625		6.36917	68.625
						70	4.47		94.25	10.34			7.82635	87.75		6.37516	68.75
						70.13	4.48		94.38	10.38			7.85518	87.875		6.38308	68.875
						70.25	4.5		94.5	10.43			7.88564	88		6.39217	69
						70.38	4.51		94.63	10.48			7.91675	88.125		6.40419	69.125
						70.5	4.53		94.75	10.53			7.94947	88.25		6.41747	69.25
						70.63	4.55		94.88	10.58			7.98604	88.375		6.43288	69.375
						70.75	4.58		95	10.63			8.02434	88.5		6.45014	69.5
						70.88	4.6		95.13	10.68			8.06404	88.625		6.46941	69.625
						71	4.63		95.25	10.73			8.10435	88.75		6.49014	69.75
						71.13	4.66		95.38	10.79			8.14756	88.875		6.51231	69.875
						71.25	4.7		95.5	10.84			8.1924	89		6.53629	70
						71.38	4.73		95.63	10.9			8.23883	89.125		6.56193	70.125
						71.5	4.77		95.75	10.96			8.28574	89.25		6.58655	70.25
						71.63	4.81		95.88	11.02			8.32181	89.375		6.60683	70.375
						71.75	4.85		96	11.08			8.35862	89.5		6.6289	70.5
						71.88	4.9		96.13	11.14			8.37939	89.625		6.64868	70.625
						72	4.94		96.25	11.2			8.40364	89.75		6.66871	70.75
						72.13	4.99		96.38	11.26			8.43389	89.875		6.68925	70.875
						72.25	5.04		96.5	11.32			8.46806	90		6.70882	71
						72.38	5.09		96.63	11.39			8.504	90.125		6.7316	71.125
						72.5	5.15		96.75	11.45			8.54356	90.25		6.75615	71.25
						72.63	5.2		96.88	11.52			8.58796	90.375		6.78277	71.375
						72.75	5.26		97	11.58			8.6335	90.5		6.81086	71.5
						72.88	5.32		97.13	11.65			8.68508	90.625		6.83983	71.625
						73	5.38		97.25	11.72			8.7384	90.75		6.87013	71.75
						73.13	5.44		97.38	11.79			8.76189	90.875		6.90354	71.875
						73.25	5.51		97.5	11.86			8.78793	91		6.9385	72
						73.38	5.57		97.63	11.93			8.80609	91.125		6.97419	72.125
						73.5	5.64		97.75	12			8.82759	91.25		7.01151	72.25
						73.63	5.71		97.88	12.07			8.85179	91.375		7.0509	72.375
						73.75	5.78		98	12.15			8.87934	91.5		7.09186	72.5
						73.88	5.85		98.13	12.22			8.90255	91.625		7.1348	72.625
						74	5.93		98.25	12.3			8.92936	91.75		7.17879	72.75
						74.13	6		98.38	12.37			8.95795	91.875		7.22424	72.875
						74.25	6.08		98.5	12.45			8.9903	92		7.27075	73
						74.38	6.15		98.63	12.52			9.02759	92.125		7.31917	73.125
						74.5	6.23		98.75	12.6			9.06804	92.25		7.36904	73.25
						74.63	6.31		98.88	12.61			9.11099	92.375		7.42108	73.375
						74.75	6.39		99	12.62			9.15738	92.5		7.47328	73.5
						74.88	6.47		99.13	12.63			9.20721	92.625		7.52767	73.625
						75	6.56		99.25	12.64			9.26033	92.75		7.58321	73.75
						75.13	6.64		99.38	12.65			9.30639	92.875		7.64013	73.875
						75.25	6.73		99.5	12.66			9.35301	93		7.69816	74
						75.38	6.81		99.63	12.67			9.35043	93.125		7.75774	74.125
						75.5	6.9		99.75	12.69			9.34272	93.25		7.81766	74.25
						75.63	6.99		99.88	12.7			9.33421	93.375		7.88002	74.375
						75.75	7.07		100	12.72			9.32628	93.5		7.94314	74.5
						75.88	7.16		100.13	12.74			9.3167	93.625		8.00761	74.625
						76	7.25		100.25	12.76			9.30533	93.75		8.0725	74.75
						76.13	7.35		100.38	12.78			9.29639	93.875		8.13992	74.875
						76.25	7.44		100.5	12.8			9.28889	94		8.20707	75
						76.38	7.53		100.63	12.82			9.28142	94.125		8.27596	75.125
						76.5	7.62		100.75	12.84			9.27536	94.25		8.34455	75.25
						76.63	7.72		100.88	12.86			9.27181	94.375		8.41646	75.375
						76.75	7.81		101	12.89			9.26972	94.5		8.48797	75.5
						76.88	7.91		101.13	12.92			9.26751	94.625		8.56173	75.625
						77	8.01		101.25	12.94			9.26678	94.75		8.63515	75.75
						77.13	8.1		101.38	12.97			9.26991	94.875		8.7103	75.875
						77.25	8.2		101.5	13			9.27451	95		8.78594	76
						77.38	8.3		101.63	12.99			9.27989	95.125		8.78947	76.125
						77.5	8.4		101.75	12.98			9.28572	95.25		8.73962	76.25
						77.63	8.5		101.88	12.97			9.29338	95.375		8.6881	76.375
						77.75	8.6		102	12.96			9.30248	95.5		8.63783	76.5
						77.88	8.7		102.13	12.96			9.31258	95.625		8.58878	76.625
						78	8.8		102.25	12.95			9.32405	95.75		8.53998	76.75
						78.13	8.9		102.38	12.94			9.33793	95.875		8.49364	76.875
						78.25	9		102.5	12.94			9.35323	96		8.44862	77
						78.38	9.11		102.63	12.93			9.37003	96.125		8.40579	77.125
						78.5	9.21		102.75	12.93			9.38824	96.25		8.36225	77.25
						78.63	9.31		102.88	12.93			9.40641	96.375		8.32187	77.375
						78.75	9.41		103	12.93			9.42586	96.5		8.28289	77.5
						78.88	9.39		103.13	12.93			9.4379	96.625		8.2441	77.625
						79	9.37		103.25	12.93			9.45115	96.75		8.20645	77.75
						79.13	9.34		103.38	12.93			9.46553	96.875		8.17225	77.875
						79.25	9.31		103.5	12.93			9.48108	97		8.13832	78
						79.38	9.28		103.63	12.94			9.499	97.125		8.10574	78.125
						79.5	9.25		103.75	12.94			9.51773	97.25		8.07379	78.25
						79.63	9.22		103.88	12.95			9.5379	97.375		8.04484	78.375
						79.75	9.2		104	12.96			9.55914	97.5		8.01654	78.5
						79.88	9.17		104.13	12.97			9.58174	97.625		7.99105	78.625
						80	9.14		104.25	12.98			9.60576	97.75		7.9656	78.75
						80.13	9.12		104.38	12.99			9.63264	97.875		7.9425	78.875
						80.25	9.1		104.5	13			9.65971	98		7.92026	79
						80.38	9.08		104.63	13.01			9.68858	98.125		7.90067	79.125
						80.5	9.07		104.75	13.03			9.71881	98.25		7.8826	79.25
						80.63	9.05		104.88	13.04			9.74955	98.375		7.86552	79.375
						80.75	9.03		105	13.06			9.78161	98.5		7.85006	79.5
						80.88	9.02		105.13	13.08			9.81562	98.625		7.83531	79.625
						81	9.01		105.25	13.09			9.85019	98.75		7.82171	79.75
						81.13	9		105.38	13.11			9.88695	98.875		7.8132	79.875
						81.25	8.99		105.5	13.13			9.92488	99		7.8042	80
						81.38	8.98		105.63	13.15			9.96321	99.125		7.79742	80.125
						81.5	8.97		105.75	13.18			10.0026	99.25		7.79132	80.25
						81.63	8.97		105.88	13.2			10.0444	99.375		7.78795	80.375
						81.75	8.96		106	13.22			10.0873	99.5		7.78444	80.5
						81.88	8.96		106.13	13.25			10.1311	99.625		7.78496	80.625
						82	8.96		106.25	13.28			10.176	99.75		7.78557	80.75
						82.13	8.96		106.38	13.3			10.2219	99.875		7.78852	80.875
						82.25	8.96		106.5	13.33			10.2689	100		7.79311	81
						82.38	8.97		106.63	13.36			10.3172	100.125		7.79862	81.125
						82.5	8.97		106.75	13.39			10.3667	100.25		7.80576	81.25
						82.63	8.98		106.88	13.42			10.4172	100.375		7.81431	81.375
						82.75	8.99		107	13.45			10.4688	100.5		7.8245	81.5
						82.88	9		107.13	13.49			10.5222	100.625		7.83763	81.625
						83	9.01		107.25	13.52			10.5748	100.75		7.85173	81.75
						83.13	9.02		107.38	13.56			10.63	100.875		7.86729	81.875
						83.25	9.04		107.5	13.59			10.6863	101		7.88381	82
						83.38	9.05		107.63	13.63			10.7427	101.125		7.90353	82.125
						83.5	9.07		107.75	13.67			10.8	101.25		7.92319	82.25
						83.63	9.09		107.88	13.71			10.8603	101.375		7.94527	82.375
						83.75	9.11		108	13.75			10.9214	101.5		7.96827	82.5
						83.88	9.13		108.13	13.79			10.9811	101.625		7.99359	82.625
						84	9.15		108.25	13.83			11.0418	101.75		8.02013	82.75
						84.13	9.18		108.38	13.88			11.1055	101.875		8.01884	82.875
						84.25	9.2		108.5	13.92			11.1697	102		7.99498	83
						84.38	9.23		108.63	13.96			11.2194	102.125		7.96744	83.125
						84.5	9.26		108.75	14.01			11.2701	102.25		7.94035	83.25
						84.63	9.29		108.88	14.06			11.3516	102.375		7.91526	83.375
						84.75	9.32		109	14.1			11.4321	102.5		7.89176	83.5
						84.88	9.35		109.13	14.15			11.5014	102.625		7.86947	83.625
						85	9.38		109.25	14.2			11.5701	102.75		7.84852	83.75
						85.13	9.42		109.38	14.25			11.6363	102.875		7.83126	83.875
						85.25	9.45		109.5	14.3			11.7035	103		7.81371	84
						85.38	9.48		109.63	14.35			11.756	103.125		7.79949	84.125
						85.5	9.46		109.75	14.4			11.8093	103.25		7.78523	84.25
						85.63	9.45		109.88	14.45			11.8626	103.375		7.77327	84.375
						85.75	9.43		110	14.51			11.9172	103.5		7.76297	84.5
						85.88	9.42		110.13	14.56			11.9732	103.625		7.75442	84.625
						86	9.41		110.25	14.62			12.0301	103.75		7.74753	84.75
						86.13	9.4		110.38	14.67			12.0889	103.875		7.74207	84.875
						86.25	9.39		110.5	14.73			12.1488	104		7.73618	85
						86.38	9.38		110.63	14.79			12.2097	104.125		7.7356	85.125
						86.5	9.38		110.75	14.85			12.2714	104.25		7.73669	85.25
						86.63	9.37		110.88	14.9			12.3345	104.375		7.73764	85.375
						86.75	9.37		111	14.96			12.3983	104.5		7.74026	85.5
						86.88	9.37		111.13	15.02			12.4627	104.625		7.7453	85.625
						87	9.37		111.25	15.09			12.5281	104.75		7.75201	85.75
						87.13	9.37		111.38	15.15			12.5954	104.875		7.75949	85.875
						87.25	9.37		111.5	15.21			12.6638	105		7.76859	86
						87.38	9.37		111.63	15.27			12.7214	105.125		7.7799	86.125
						87.5	9.36		111.75	15.34			12.7797	105.25		7.7912	86.25
						87.63	9.34		111.88	15.4			12.8391	105.375		7.80701	86.375
						87.75	9.32		112	15.47			12.8993	105.5		7.82313	86.5
						87.88	9.28		112.13	15.54			12.957	105.625		7.8406	86.625
						88	9.25		112.25	15.6			13.0132	105.75		7.85907	86.75
						88.13	9.21		112.38	15.67			13.0474	105.875		7.88067	86.875
						88.25	9.18		112.5	15.74			13.0815	106		7.90366	87
						88.38	9.15		112.63	15.81			13.1173	106.125		7.9273	87.125
						88.5	9.12		112.75	15.87			13.1538	106.25		7.95251	87.25
						88.63	9.09		112.88	15.94			13.1911	106.375		7.98034	87.375
						88.75	9.06		113	16.01			13.2294	106.5		8.00916	87.5
						88.88	9.04		113.13	16.09			13.2685	106.625		8.03949	87.625
						89	9.01		113.25	16.16			13.3083	106.75		8.07079	87.75
						89.13	8.99		113.38	16.23			13.3502	106.875		8.10396	87.875
						89.25	8.96		113.5	16.3			13.3923	107		8.13863	88
						89.38	8.94		113.63	16.38			13.4369	107.125		8.17461	88.125
						89.5	8.93		113.75	16.45			13.4798	107.25		8.21204	88.25
						89.63	8.91		113.88	16.52			13.5265	107.375		8.25203	88.375
						89.75	8.89		114	16.6			13.5722	107.5		8.2925	88.5
						89.88	8.88		114.13	16.68			13.6198	107.625		8.31763	88.625
						90	8.86		114.25	16.75			13.6678	107.75		8.32963	88.75
						90.13	8.85		114.38	16.83			13.717	107.875		8.31191	88.875
						90.25	8.84		114.5	16.91			13.7671	108		8.29572	89
						90.38	8.83		114.63	16.98			13.8178	108.125		8.2799	89.125
						90.5	8.83		114.75	17.06			13.8679	108.25		8.26562	89.25
						90.63	8.82		114.88	17.14			13.9213	108.375		8.25364	89.375
						90.75	8.82		115	17.22			13.9756	108.5		8.24284	89.5
						90.88	8.81		115.13	17.3			14.0305	108.625		8.23392	89.625
						91	8.81		115.25	17.38			14.0864	108.75		8.22577	89.75
						91.13	8.81		115.38	17.46			14.1429	108.875		8.21981	89.875
						91.25	8.81		115.5	17.54			14.1988	109		8.21502	90
						91.38	8.82		115.63	17.62			14.2576	109.125		8.2119	90.125
						91.5	8.82		115.75	17.71			14.3155	109.25		8.21035	90.25
						91.63	8.83		115.88	17.79			14.3754	109.375		8.20972	90.375
						91.75	8.83		116	17.87			14.4361	109.5		8.21066	90.5
						91.88	8.84		116.13	17.96			14.497	109.625		8.21442	90.625
						92	8.85		116.25	18.04			14.5586	109.75		8.21975	90.75
						92.13	8.87		116.38	18.12			14.6212	109.875		8.22585	90.875
						92.25	8.88		116.5	18.21			14.6845	110		8.23335	91
						92.38	8.89		116.63	18.29			14.7479	110.125		8.24404	91.125
						92.5	8.91		116.75	18.38			14.8114	110.25		8.25573	91.25
						92.63	8.93		116.88	18.47			14.8784	110.375		8.26798	91.375
						92.75	8.95		117	18.55			14.9453	110.5		8.28177	91.5
						92.88	8.97		117.13	18.64			15.0133	110.625		8.29827	91.625
						93	8.99		117.25	18.73			15.0793	110.75		8.31417	91.75
						93.13	9.01		117.38	18.81			15.1488	110.875		8.33119	91.875
						93.25	9.04		117.5	18.9			15.2187	111		8.34515	92
						93.38	9.06		117.63	18.99			15.2883	111.125		8.3596	92.125
						93.5	9.09		117.75	19.08			15.3585	111.25		8.37517	92.25
						93.63	9.11		117.88	19.17			15.4307	111.375		8.39374	92.375
						93.75	9.14		118	19.26			15.5031	111.5		8.41311	92.5
						93.88	9.16		118.13	19.35			15.5753	111.625		8.43348	92.625
						94	9.19		118.25	19.44			15.6479	111.75		8.45532	92.75
						94.13	9.22		118.38	19.53			15.7226	111.875		8.47842	92.875
						94.25	9.25		118.5	19.62			15.7968	112		8.50299	93
						94.38	9.29		118.63	19.71			15.8723	112.125		8.53061	93.125
						94.5	9.32		118.75	19.8			15.9473	112.25		8.55818	93.25
						94.63	9.36		118.88	19.9			16.0245	112.375		8.58768	93.375
						94.75	9.39		119	19.99			16.1003	112.5		8.61808	93.5
						94.88	9.43		119.13	20.08			16.1784	112.625		8.65018	93.625
						95	9.47		119.25	20.18			16.2572	112.75		8.68207	93.75
						95.13	9.52		119.38	20.27			16.3362	112.875		8.71782	93.875
						95.25	9.56		119.5	20.36			16.4143	113		8.75469	94
						95.38	9.6		119.63	20.46			16.4927	113.125		8.79176	94.125
						95.5	9.65		119.75	20.55			16.5717	113.25		8.82992	94.25
						95.63	9.7		119.88	20.65			16.6556	113.375		8.87086	94.375
						95.75	9.74		120	20.74			16.7379	113.5		8.9131	94.5
						95.88	9.79		120.13	20.84			16.8196	113.625		8.95601	94.625
						96	9.84		120.25	20.93			16.9003	113.75		9.00019	94.75
						96.13	9.89		120.38	21.03			16.9846	113.875		9.04583	94.875
						96.25	9.95		120.5	21.12			17.0695	114		9.09271	95
						96.38	10		120.63	21.22			17.1538	114.125		9.14099	95.125
						96.5	10.06		120.75	21.32			17.2384	114.25		9.18967	95.25
						96.63	10.11		120.88	21.41			17.3235	114.375		9.24021	95.375
						96.75	10.17		121	21.51			17.409	114.5		9.29193	95.5
						96.88	10.23		121.13	21.61			17.4947	114.625		9.34394	95.625
						97	10.29		121.25	21.7			17.5808	114.75		9.39697	95.75
						97.13	10.35		121.38	21.8			17.6677	114.875		9.45252	95.875
						97.25	10.41		121.5	21.9			17.755	115		9.50918	96
						97.38	10.47		121.63	22			17.8444	115.125		9.56644	96.125
						97.5	10.54		121.75	22.1			17.9328	115.25		9.62479	96.25
						97.63	10.6		121.88	22.2			18.0218	115.375		9.68421	96.375
						97.75	10.67		122	22.3			18.1097	115.5		9.74467	96.5
						97.88	10.74		122.13	22.4			18.2001	115.625		9.80586	96.625
						98	10.8		122.25	22.5			18.2908	115.75		9.86752	96.75
						98.13	10.87		122.38	22.6			18.3817	115.875		9.9311	96.875
						98.25	10.94		122.5	22.7			18.4729	116		9.99566	97
						98.38	11.01		122.63	22.8			18.5639	116.125		10.0617	97.125
						98.5	11.08		122.75	22.9			18.6548	116.25		10.128	97.25
						98.63	11.15		122.88	23			18.748	116.375		10.1953	97.375
						98.75	11.23		123	23.1			18.8402	116.5		10.2635	97.5
						98.88	11.3		123.13	23.2			18.9334	116.625		10.3324	97.625
						99	11.38		123.25	23.29			19.0269	116.75		10.4019	97.75
						99.13	11.45		123.38	23.39			19.1215	116.875		10.473	97.875
						99.25	11.53		123.5	23.48			19.2143	117		10.545	98
						99.38	11.6		123.63	23.57			19.3088	117.125		10.6175	98.125
						99.5	11.68		123.75	23.66			19.4027	117.25		10.6907	98.25
						99.63	11.76		123.88	23.76			19.4979	117.375		10.7649	98.375
						99.75	11.84		124	23.85			19.5923	117.5		10.8399	98.5
						99.88	11.92		124.13	23.95			19.6898	117.625		10.9152	98.625
						100	12		124.25	24.04			19.7858	117.75		10.9913	98.75
						100.13	12.08		124.38	24.14			19.8834	117.875		11.0689	98.875
						100.25	12.17		124.5	24.23			19.981	118		11.1466	99
						100.38	12.25		124.63	24.33			20.0779	118.125		11.2259	99.125
						100.5	12.33		124.75	24.42			20.1751	118.25		11.306	99.25
						100.63	12.39		124.88	24.52			20.2722	118.375		11.3114	99.375
						100.75	12.45		125	24.61			20.3696	118.5		11.309	99.5
						100.88	12.44		125.13	24.71			20.4689	118.625		11.2986	99.625
						101	12.44		125.25	24.8			20.5686	118.75		11.2883	99.75
						101.13	12.43		125.38	24.9			20.6683	118.875		11.2814	99.875
						101.25	12.42		125.5	25			20.7676	119		11.2755	100
						101.38	12.41		125.63	25.1			20.8669	119.125		11.2706	100.125
						101.5	12.41		125.75	25.19			20.9664	119.25		11.267	100.25
						101.63	12.41		125.88	25.29			21.0672	119.375		11.2639	100.375
						101.75	12.4		126	25.39			21.1684	119.5		11.2619	100.5
						101.88	12.4		126.13	25.49			21.2692	119.625		11.2615	100.625
						102	12.4		126.25	25.59			21.3701	119.75		11.2623	100.75
						102.13	12.4		126.38	25.68			21.4716	119.875		11.2641	100.875
						102.25	12.4		126.5	25.78			21.5733	120		11.267	101
						102.38	12.41		126.63	25.88			21.6752	120.125		11.2722	101.125
						102.5	12.41		126.75	25.98			21.7773	120.25		11.2785	101.25
						102.63	12.42		126.88	26.08			21.8798	120.375		11.2853	101.375
						102.75	12.42		127	26.18			21.9824	120.5		11.2933	101.5
						102.88	12.43		127.13	26.28			22.0849	120.625		11.303	101.625
						103	12.44		127.25	26.38			22.1868	120.75		11.3134	101.75
						103.13	12.45		127.38	26.48			22.2913	120.875		11.3254	101.875
						103.25	12.46		127.5	26.58			22.3954	121		11.3384	102
						103.38	12.47		127.63	26.68			22.4997	121.125		11.3523	102.125
						103.5	12.48		127.75	26.78			22.6042	121.25		11.3674	102.25
						103.63	12.5		127.88	26.88			22.7086	121.375		11.3844	102.375
						103.75	12.51		128	26.98			22.8132	121.5		11.4015	102.5
						103.88	12.53		128.13	27.08			22.9177	121.625		11.4188	102.625
						104	12.55		128.25	27.19			23.0225	121.75		11.4372	102.75
						104.13	12.57		128.38	27.29			23.1272	121.875		11.4593	102.875
						104.25	12.58		128.5	27.39			23.2319	122		11.4824	103
						104.38	12.61		128.63	27.49			23.3388	122.125		11.5066	103.125
						104.5	12.63		128.75	27.59			23.4455	122.25		11.5314	103.25
						104.63	12.65		128.88	27.7			23.5518	122.375		11.5571	103.375
						104.75	12.67		129	27.8			23.6578	122.5		11.5834	103.5
						104.88	12.7		129.13	27.9			23.764	122.625		11.6116	103.625
						105	12.72		129.25	28			23.8704	122.75		11.6408	103.75
						105.13	12.75		129.38	28.11			23.9777	122.875		11.6705	103.875
						105.25	12.78		129.5	28.21			24.0852	123		11.7012	104
						105.38	12.81		129.63	28.31			24.1923	123.125		11.734	104.125
						105.5	12.84		129.75	28.42			24.2996	123.25		11.7679	104.25
						105.63	12.86		129.88	28.52			24.4078	123.375		11.8027	104.375
						105.75	12.89		130	28.63			24.5159	123.5		11.8378	104.5
						105.88	12.91		130.13	28.73			24.6237	123.625		11.8742	104.625
						106	12.94		130.25	28.83			24.7317	123.75		11.9118	104.75
						106.13	12.97		130.38	28.94			24.8404	123.875		11.9505	104.875
						106.25	12.99		130.5	29.04			24.9493	124		11.9903	105
						106.38	13.02		130.63	29.15			25.048	124.125		12.0314	105.125
						106.5	13.05		130.75	29.25			25.1476	124.25		12.0729	105.25
						106.63	13.08		130.88	29.36			25.2644	124.375		12.1159	105.375
						106.75	13.12		131	29.46			25.3817	124.5		12.1594	105.5
						106.88	13.15		131.13	29.57			25.4945	124.625		12.205	105.625
						107	13.18		131.25	29.67			25.6047	124.75		12.251	105.75
						107.13	13.21		131.38	29.78			25.7149	124.875		12.2977	105.875
						107.25	13.23		131.5	29.89			25.8253	125		12.3448	106
						107.38	13.26		131.63	29.99			25.9337	125.125		12.3934	106.125
						107.5	13.29		131.75	30.1			26.0391	125.25		12.443	106.25
						107.63	13.32		131.88	30.2			26.1547	125.375		12.4949	106.375
						107.75	13.36		132	30.31			26.267	125.5		12.5458	106.5
						107.88	13.39		132.13	30.42			26.3776	125.625		12.5981	106.625
						108	13.42		132.25	30.52			26.4881	125.75		12.6495	106.75
						108.13	13.46		132.38	30.63			26.5997	125.875		12.7046	106.875
						108.25	13.49		132.5	30.74			26.7113	126		12.7605	107
						108.38	13.53		132.63	30.84			26.8219	126.125		12.8166	107.125
						108.5	13.57		132.75	30.95			26.9324	126.25		12.8725	107.25
						108.63	13.61		132.88	31.06			27.0439	126.375		12.9309	107.375
						108.75	13.65		133	31.16			27.1556	126.5		12.9901	107.5
						108.88	13.69		133.13	31.27			27.2688	126.625		13.0499	107.625
						109	13.73		133.25	31.38			27.3816	126.75		13.1088	107.75
						109.13	13.78		133.38	31.49			27.4561	126.875		13.1703	107.875
						109.25	13.82		133.5	31.6			27.6229	127		13.2318	108
						109.38	13.86		133.63	31.7			27.7603	127.125		13.2949	108.125
						109.5	13.91		133.75	31.81			27.9019	127.25		13.3588	108.25
						109.63	13.95		133.88	31.92			28.0268	127.375		13.4235	108.375
						109.75	14		134	32.03			28.1521	127.5		13.4888	108.5
						109.88	14.05		134.13	32.14			28.2686	127.625		13.5543	108.625
						110	14.1		134.25	32.25			28.3845	127.75		13.6205	108.75
						110.13	14.15		134.38	32.35			28.501	127.875		13.6881	108.875
						110.25	14.2		134.5	32.46			28.6167	128		13.7551	109
						110.38	14.25		134.63	32.57			28.7342	128.125		13.8244	109.125
						110.5	14.3		134.75	32.68			28.8504	128.25		13.8932	109.25
						110.63	14.35		134.88	32.79			28.9667	128.375		13.9632	109.375
						110.75	14.41		135	32.9			29.0826	128.5		14.0339	109.5
						110.88	14.46		135.13	33.01			29.2004	128.625		14.1058	109.625
						111	14.52		135.25	33.12			29.3179	128.75		14.1783	109.75
						111.13	14.57		135.38	33.23			29.4353	128.875		14.2507	109.875
						111.25	14.63		135.5	33.34			29.5527	129		14.3239	110
						111.38	14.69		135.63	33.45			29.6697	129.125		14.3985	110.125
						111.5	14.74		135.75	33.56			29.7866	129.25		14.4721	110.25
						111.63	14.8		135.88	33.67			29.905	129.375		14.5482	110.375
						111.75	14.86		136	33.78			30.0232	129.5		14.6229	110.5
						111.88	14.92		136.13	33.89			30.141	129.625		14.701	110.625
						112	14.98		136.25	34			30.2587	129.75		14.7774	110.75
						112.13	15.05		136.38	34.11			30.3769	129.875		14.8557	110.875
						112.25	15.11		136.5	34.22			30.4949	130		14.9338	111
						112.38	15.17		136.63	34.33			30.6127	130.125		15.013	111.125
						112.5	15.23		136.75	34.44			30.7306	130.25		15.0927	111.25
						112.63	15.3		136.88	34.55			30.8495	130.375		15.1723	111.375
						112.75	15.36		137	34.66			30.9682	130.5		15.2523	111.5
						112.88	15.42		137.13	34.77			31.0866	130.625		15.334	111.625
						113	15.49		137.25	34.88			31.2049	130.75		15.4154	111.75
						113.13	15.55		137.38	35			31.3234	130.875		15.4981	111.875
						113.25	15.62		137.5	35.11			31.442	131		15.58	112
						113.38	15.68		137.63	35.22			31.5568	131.125		15.6634	112.125
						113.5	15.75		137.75	35.33			31.6716	131.25		15.7473	112.25
						113.63	15.82		137.88	35.44			31.7951	131.375		15.8315	112.375
						113.75	15.89		138	35.55			31.9177	131.5		15.9156	112.5
						113.88	15.95		138.13	35.66			32.0365	131.625		16.0006	112.625
						114	16.02		138.25	35.78			32.1545	131.75		16.0861	112.75
						114.13	16.1		138.38	35.89			32.2756	131.875		16.173	112.875
						114.25	16.17		138.5	36			32.3957	132		16.2592	113
						114.38	16.24		138.63	36.11			32.5155	132.125		16.3463	113.125
						114.5	16.31		138.75	36.22			32.6352	132.25		16.4333	113.25
						114.63	16.38		138.88	36.34			32.7521	132.375		16.5211	113.375
						114.75	16.46		139	36.45			32.8687	132.5		16.6092	113.5
						114.88	16.53		139.13	36.56			32.9909	132.625		16.6977	113.625
						115	16.6		139.25	36.67			33.1132	132.75		16.7865	113.75
						115.13	16.68		139.38	36.79			33.2336	132.875		16.877	113.875
						115.25	16.75		139.5	36.9			33.3534	133		16.9679	114
						115.38	16.83		139.63	37.01			33.4741	133.125		17.0581	114.125
						115.5	16.9		139.75	37.12			33.5945	133.25		17.1482	114.25
						115.63	16.98		139.88	37.24			33.7151	133.375		17.2399	114.375
						115.75	17.06		140	37.35			33.8353	133.5		17.3313	114.5
						115.88	17.14		140.13	37.46			33.9556	133.625		17.4237	114.625
						116	17.22		140.25	37.58			34.0759	133.75		17.515	114.75
						116.13	17.3		140.38	37.69			34.1966	133.875		17.6084	114.875
						116.25	17.38		140.5	37.8			34.3173	134		17.7021	115
						116.38	17.46		140.63	37.92			34.4217	134.125		17.7945	115.125
						116.5	17.54		140.75	38.03			34.5295	134.25		17.887	115.25
						116.63	17.62		140.88	38.14			34.6638	134.375		17.982	115.375
						116.75	17.7		141	38.26			34.8	134.5		18.0773	115.5
						116.88	17.78		141.13	38.37			34.921	134.625		18.1724	115.625
						117	17.87		141.25	38.48			35.0421	134.75		18.2673	115.75
						117.13	17.95		141.38	38.6			35.1632	134.875		18.3631	115.875
						117.25	18.03		141.5	38.71			35.2837	135		18.4588	116
						117.38	18.12		141.63	38.82			35.4051	135.125		18.5551	116.125
						117.5	18.21		141.75	38.94			35.5266	135.25		18.6514	116.25
						117.63	18.29		141.88	39.05			35.6473	135.375		18.7488	116.375
						117.75	18.38		142	39.17			35.7678	135.5		18.8462	116.5
						117.88	18.46		142.13	39.28			35.8901	135.625		18.9438	116.625
						118	18.55		142.25	39.39			36.0114	135.75		19.0415	116.75
						118.13	18.63		142.38	39.51			36.1333	135.875		19.1386	116.875
						118.25	18.72		142.5	39.62			36.2553	136		19.2357	117
						118.38	18.81		142.63	39.74			36.377	136.125		19.3355	117.125
						118.5	18.9		142.75	39.85			36.4987	136.25		19.4352	117.25
						118.63	18.99		142.88	39.97			36.6199	136.375		19.5344	117.375
						118.75	19.07		143	40.08			36.7411	136.5		19.6338	117.5
						118.88	19.16		143.13	40.2			36.8617	136.625		19.7308	117.625
						119	19.25		143.25	40.31			36.9826	136.75		19.8245	117.75
						119.13	19.34		143.38	40.42			37.0874	136.875		19.9147	117.875
						119.25	19.43		143.5	40.54			37.2311	137		20.0052	118
						119.38	19.52		143.63	40.65			37.3702	137.125		20.0964	118.125
						119.5	19.62		143.75	40.77			37.5141	137.25		20.1871	118.25
						119.63	19.71		143.88	40.88			37.6754	137.375		20.2782	118.375
						119.75	19.8		144	41			37.8456	137.5		20.3689	118.5
						119.88	19.89		144.13	41.11			38.0667	137.625		20.4621	118.625
						120	19.98		144.25	41.23			38.3124	137.75		20.5557	118.75
						120.13	20.08		144.38	41.34			38.758	137.875		20.6481	118.875
						120.25	20.17		144.5	41.46			39.2982	138		20.7409	119
						120.38	20.26		144.63	41.58			39.484	138.125		20.835	119.125
						120.5	20.36		144.75	41.69			39.6315	138.25		20.9278	119.25
						120.63	20.45		144.88	41.81			39.8942	138.375		21.0219	119.375
						120.75	20.54		145	41.92			40.2911	138.5		21.1163	119.5
						120.88	20.64		145.13	42.04			40.7488	138.625		21.2115	119.625
						121	20.73		145.25	42.15			41.2826	138.75		21.3067	119.75
						121.13	20.83		145.38	42.27			41.9218	138.875		21.4012	119.875
						121.25	20.93		145.5	42.38			42.5731	139		21.4961	120
						121.38	21.02		145.63	42.5			43.3419	139.125		21.5925	120.125
						121.5	21.12		145.75	42.62			44.3645	139.25		21.6892	120.25
						121.63	21.22		145.88	42.73			45.6168	139.375		21.7856	120.375
						121.75	21.31		146	42.85			47.0747	139.5		21.882	120.5
						121.88	21.41		146.13	42.96						21.9785	120.625
						122	21.51		146.25	43.08						22.075	120.75
						122.13	21.6		146.38	43.19						22.1727	120.875
						122.25	21.7		146.5	43.31						22.2706	121
						122.38	21.8		146.63	43.43						22.3675	121.125
						122.5	21.9		146.75	43.54						22.4647	121.25
						122.63	22		146.88	43.66						22.565	121.375
						122.75	22.1		147	43.78						22.6636	121.5
						122.88	22.2		147.13	43.89						22.7628	121.625
						123	22.3		147.25	44.01						22.8615	121.75
						123.13	22.4		147.38	44.12						22.9612	121.875
						123.25	22.5		147.5	44.24						23.0608	122
						123.38	22.6		147.63	44.36						23.1608	122.125
						123.5	22.7		147.75	44.47						23.2607	122.25
						123.63	22.8		147.88	44.59						23.3612	122.375
						123.75	22.9		148	44.71						23.4616	122.5
						123.88	23		148.13	44.82						23.5619	122.625
						124	23.1		148.25	44.94						23.6623	122.75
						124.13	23.2		148.38	45.06						23.7632	122.875
						124.25	23.3		148.5	45.18						23.8644	123
						124.38	23.4		148.63	45.29						23.9666	123.125
						124.5	23.5		148.75	45.41						24.069	123.25
						124.63	23.61		148.88	45.53						24.1709	123.375
						124.75	23.71		149	45.64						24.273	123.5
						124.88	23.82		149.13	45.76						24.3758	123.625
						125	23.92		149.25	45.88						24.4787	123.75
						125.13	24.02		149.38	45.99						24.5814	123.875
						125.25	24.13		149.5	46.11						24.6842	124
						125.38	24.23		149.63	46.23						24.7875	124.125
						125.5	24.33		149.75	46.35						24.8898	124.25
						125.63	24.44		149.88	46.46						24.9943	124.375
						125.75	24.54		150	46.58						25.0974	124.5
						125.88	24.65		150.13	46.7						25.2022	124.625
						126	24.75		150.25	46.81						25.3055	124.75
						126.13	24.86		150.38	46.93						25.4103	124.875
						126.25	24.96		150.5	47.05						25.5147	125
						126.38	25.07		150.63	47.17						25.6196	125.125
						126.5	25.17		150.75	47.28						25.724	125.25
						126.63	25.28		150.88	47.4						25.8288	125.375
						126.75	25.38		151	47.52						25.9337	125.5
						126.88	25.49		151.13	47.64						26.0389	125.625
						127	25.6		151.25	47.76						26.1443	125.75
						127.13	25.7		151.38	47.87						26.2505	125.875
						127.25	25.81		151.5	47.99						26.3567	126
						127.38	25.91		151.63	48.11						26.4623	126.125
						127.5	26.02		151.75	48.23						26.5681	126.25
						127.63	26.13		151.88	48.34						26.6744	126.375
						127.75	26.24		152	48.46						26.7809	126.5
						127.88	26.34		152.13	48.58						26.8874	126.625
						128	26.45		152.25	48.7						26.9941	126.75
						128.13	26.56		152.38	48.82						27.101	126.875
						128.25	26.66		152.5	48.93						27.2078	127
						128.38	26.77		152.63	49.05						27.3155	127.125
						128.5	26.88		152.75	49.17						27.4221	127.25
						128.63	26.99		152.88	49.29						27.5301	127.375
						128.75	27.1		153	49.41						27.6379	127.5
						128.88	27.21		153.13	49.53						27.7452	127.625
						129	27.31		153.25	49.64						27.8527	127.75
						129.13	27.42		153.38	49.76						27.9609	127.875
						129.25	27.53		153.5	49.88						28.0692	128
						129.38	27.64									28.1776	128.125
						129.5	27.75									28.2861	128.25
						129.63	27.86									28.3941	128.375
						129.75	27.97									28.5018	128.5
						129.88	28.08									28.6115	128.625
						130	28.19									28.7208	128.75
						130.13	28.3									28.8296	128.875
						130.25	28.41									28.9386	129
						130.38	28.52									29.0481	129.125
						130.5	28.63									29.1571	129.25
						130.63	28.74									29.267	129.375
						130.75	28.85									29.3769	129.5
						130.88	28.96									29.4861	129.625
						131	29.07									29.5954	129.75
						131.13	29.18									29.7061	129.875
						131.25	29.29									29.8166	130
						131.38	29.4									29.9259	130.125
						131.5	29.51									30.0353	130.25
						131.63	29.62									30.1459	130.375
						131.75	29.73									30.2567	130.5
						131.88	29.85									30.3681	130.625
						132	29.96									30.4788	130.75
						132.13	30.07									30.5906	130.875
						132.25	30.18									30.701	131
						132.38	30.29									30.8123	131.125
						132.5	30.4									30.9223	131.25
						132.63	30.52									31.0344	131.375
						132.75	30.63									31.1453	131.5
						132.88	30.74									31.257	131.625
						133	30.85									31.3687	131.75
						133.13	30.96									31.4799	131.875
						133.25	31.08									31.5911	132
						133.38	31.19									31.7035	132.125
						133.5	31.3									31.8139	132.25
						133.63	31.41									31.9237	132.375
						133.75	31.53									32.0337	132.5
						133.88	31.64									32.1432	132.625
						134	31.75									32.2529	132.75
						134.13	31.86									32.3575	132.875
						134.25	31.97									32.4605	133
						134.38	32.08									32.5437	133.125
						134.5	32.19									32.6264	133.25
						134.63	32.3									32.7063	133.375
						134.75	32.41									32.7864	133.5
						134.88	32.52									32.8676	133.625
						135	32.63									32.9484	133.75
						135.13	32.74									33.0286	133.875
						135.25	32.85									33.109	134
						135.38	32.96									33.1909	134.125
						135.5	33.07									33.2722	134.25
						135.63	33.18									33.3543	134.375
						135.75	33.29									33.436	134.5
						135.88	33.4									33.5188	134.625
						136	33.51									33.6018	134.75
						136.13	33.62									33.6842	134.875
						136.25	33.73									33.7664	135
						136.38	33.84									33.8499	135.125
						136.5	33.94									33.9331	135.25
						136.63	34.05									34.0177	135.375
						136.75	34.16									34.0999	135.5
						136.88	34.27									34.1856	135.625
						137	34.38									34.271	135.75
						137.13	34.49									34.3556	135.875
						137.25	34.6									34.4398	136
						137.38	34.71									34.5257	136.125
						137.5	34.83									34.611	136.25
						137.63	34.94									34.6968	136.375
						137.75	35.05									34.7829	136.5
						137.88	35.16									34.8692	136.625
						138	35.27									34.9544	136.75
						138.13	35.38									35.0423	136.875
						138.25	35.49									35.1281	137
						138.38	35.6									35.2153	137.125
						138.5	35.71									35.3024	137.25
						138.63	35.82									35.3902	137.375
						138.75	35.93									35.4772	137.5
						138.88	36.05									35.5656	137.625
						139	36.16									35.6542	137.75
						139.13	36.27									35.7424	137.875
						139.25	36.38									35.8306	138
						139.38	36.49									35.9191	138.125
						139.5	36.6									36.0077	138.25
						139.63	36.72									36.0974	138.375
						139.75	36.83									36.1873	138.5
						139.88	36.94									36.2771	138.625
						140	37.05									36.3667	138.75
						140.13	37.16									36.4568	138.875
						140.25	37.28									36.5465	139
						140.38	37.39									36.6369	139.125
						140.5	37.5									36.7268	139.25
						140.63	37.61									36.8175	139.375
						140.75	37.73									36.9084	139.5
						140.88	37.84									37.0006	139.625
						141	37.95									37.0914	139.75
						141.13	38.07									37.1831	139.875
						141.25	38.18									37.275	140
						141.38	38.29									37.3668	140.125
						141.5	38.41									37.4587	140.25
						141.63	38.52									37.5511	140.375
						141.75	38.63									37.643	140.5
						141.88	38.74									37.7356	140.625
						142	38.86									37.8285	140.75
						142.13	38.97									37.922	140.875
						142.25	39.09									38.0152	141
						142.38	39.2									38.108	141.125
						142.5	39.31									38.2009	141.25
						142.63	39.43									38.2947	141.375
						142.75	39.54									38.3886	141.5
						142.88	39.65									38.4828	141.625
						143	39.77									38.5771	141.75
						143.13	39.88									38.6719	141.875
						143.25	40									38.7662	142
						143.38	40.11									38.8608	142.125
						143.5	40.22									38.9555	142.25
						143.63	40.34									39.051	142.375
						143.75	40.45									39.1457	142.5
						143.88	40.57									39.2415	142.625
						144	40.68									39.3366	142.75
						144.13	40.8									39.4323	142.875
						144.25	40.91									39.5282	143
						144.38	41.03									39.6242	143.125
						144.5	41.14									39.7204	143.25
						144.63	41.26									39.8154	143.375
						144.75	41.37									39.9107	143.5
						144.88	41.49									40.0091	143.625
						145	41.6									40.1061	143.75
						145.13	41.72									40.2026	143.875
						145.25	41.83									40.299	144
						145.38	41.95									40.3957	144.125
						145.5	42.06									40.4924	144.25
						145.63	42.18									40.5919	144.375
						145.75	42.29									40.6888	144.5
						145.88	42.41									40.7871	144.625
						146	42.52									40.8846	144.75
						146.13	42.64									40.983	144.875
						146.25	42.75									41.0814	145
						146.38	42.87									41.18	145.125
						146.5	42.98									41.2786	145.25
						146.63	43.1									41.3769	145.375
						146.75	43.22									41.475	145.5
						146.88	43.33									41.5748	145.625
						147	43.45									41.6729	145.75
						147.13	43.56									41.7721	145.875
						147.25	43.68									41.8713	146
						147.38	43.8									41.9712	146.125
						147.5	43.91									42.0708	146.25
						147.63	44.03									42.1707	146.375
						147.75	44.14									42.2707	146.5
						147.88	44.26									42.3702	146.625
						148	44.38									42.4699	146.75
						148.13	44.49									42.5706	146.875
						148.25	44.61									42.6711	147
						148.38	44.73									42.7717	147.125
						148.5	44.84									42.8723	147.25
						148.63	44.96									42.9731	147.375
						148.75	45.07									43.0739	147.5
						148.88	45.19									43.1748	147.625
						149	45.31									43.2751	147.75
						149.13	45.42									43.3765	147.875
						149.25	45.54									43.4781	148
						149.38	45.66									43.5797	148.125
						149.5	45.77									43.6807	148.25
						149.63	45.89									43.783	148.375
						149.75	46.01									43.8834	148.5
						149.88	46.13									43.9864	148.625
						150	46.24									44.0884	148.75
						150.13	46.36									44.1908	148.875
						150.25	46.48									44.293	149
						150.38	46.59									44.3953	149.125
						150.5	46.71									44.4978	149.25
						150.63	46.83									44.6003	149.375
						150.75	46.95									44.7026	149.5
						150.88	47.06									44.8051	149.625
						151	47.18									44.9077	149.75
						151.13	47.3									45.0112	149.875
						151.25	47.41									45.1148	150
						151.38	47.53									45.2184	150.125
[truncated: 45 more rows]
